# Supplementary material for: 2-Chloro-3-(4-chloro­benzamido)-1,4-naphthoquinone
Source: Acta Crystallogr Sect E Struct Rep Online. 2008 Dec 10;65(Pt 1):o64. doi: 10.1107/S1600536808040993 (PMC2967976; doi:10.1107/S1600536808040993)
Supplement: Supplementary file 2 [file e-65-00o64-Isup2.hkl]

# 
# h,k,l, Fc-squared, Fo-squared, sigma(Fo-squared) and status flag 
# 
data_I
_shelx_title ' ob-ysb4 in P2(1)/c' 
_shelx_refln_list_code          4 
_shelx_F_calc_maximum      212.28 
_exptl_crystal_F_000       704.00 
_reflns_d_resolution_high  0.6604 
 
loop_ 
 _symmetry_equiv_pos_as_xyz 
 'x, y, z' 
 '-x, y+1/2, -z+1/2' 
 '-x, -y, -z' 
 'x, -y-1/2, z-1/2' 
 
_cell_length_a     5.6011 
_cell_length_b     8.7237 
_cell_length_c    29.7957 
_cell_angle_alpha  90.000 
_cell_angle_beta   93.504 
_cell_angle_gamma  90.000 
 
_shelx_F_squared_multiplier     1.000 
 
loop_ 
 _refln_index_h 
 _refln_index_k 
 _refln_index_l 
 _refln_F_squared_calc 
 _refln_F_squared_meas 
 _refln_F_squared_sigma 
 _refln_observed_status 
   2   0   0     3079.83     2967.26     12.89 o 
   3   0   0     2376.99     2742.54     21.23 o 
   4   0   0      314.73      395.16      8.59 o 
   5   0   0      190.94      199.08      5.04 o 
   6   0   0     1012.88     1087.58     20.83 o 
   7   0   0      114.12      135.44     30.08 o 
   2   1   0      156.85      138.61      3.18 o 
   3   1   0     1521.97     1585.39      8.25 o 
   4   1   0      188.63      180.92      5.57 o 
   5   1   0      564.16      572.18      9.96 o 
   6   1   0        7.47        6.41      7.86 o 
   7   1   0       68.30       41.81     30.78 o 
   1   2   0     6765.71     6504.86     35.27 o 
   2   2   0       39.33       35.81      2.45 o 
   3   2   0      200.09      236.76      4.84 o 
   4   2   0        0.35       -1.01      3.74 o 
   5   2   0       71.41       58.52      5.92 o 
   6   2   0       30.33       11.91      8.00 o 
   7   2   0        0.62        6.28     19.82 o 
   1   3   0     1693.45     1794.33     16.84 o 
   2   3   0     1190.35     1186.69      7.44 o 
   3   3   0      825.94      784.60     13.12 o 
   4   3   0      887.09      977.92     11.56 o 
   5   3   0      231.74      213.08      8.99 o 
   6   3   0        6.24       16.89     21.22 o 
   7   3   0       14.10       -1.86      8.10 o 
   8   3   0      162.95      178.36     34.41 o 
   0   4   0     1713.65     1865.78     41.70 o 
   1   4   0        7.14        0.01      2.10 o 
   2   4   0     1923.93     1930.72     19.97 o 
   3   4   0        0.01        3.89      5.50 o 
   4   4   0       10.32        1.70      5.16 o 
   5   4   0        2.10        2.32      2.90 o 
   6   4   0       38.94       32.82     13.14 o 
   7   4   0       36.93       31.61     19.73 o 
   1   5   0       80.66       73.03      5.10 o 
   2   5   0       62.02       47.77      7.40 o 
   3   5   0      280.62      282.65      6.45 o 
   4   5   0      148.33      143.29      5.76 o 
   5   5   0        0.97       -1.76      3.94 o 
   6   5   0        0.10        0.46     11.32 o 
   7   5   0       53.25       75.12     27.67 o 
   0   6   0       41.98       37.56     10.13 o 
   1   6   0       46.84       50.16      6.88 o 
   2   6   0      290.50      279.31     12.18 o 
   3   6   0      157.57      157.40      9.03 o 
   4   6   0      107.94       97.27      8.95 o 
   5   6   0       74.37       70.94     13.25 o 
   6   6   0       12.20       14.80     16.41 o 
   7   6   0        5.59        1.42     12.28 o 
   1   7   0       71.90       58.94      8.23 o 
   2   7   0      100.32      112.86     12.03 o 
   3   7   0       38.30       27.65      8.75 o 
   4   7   0       40.18       36.40      9.98 o 
   5   7   0        0.60       -2.28     10.49 o 
   6   7   0       24.09       15.89     41.47 o 
   0   8   0       64.91       78.51     16.38 o 
   1   8   0      184.25      158.18      9.52 o 
   2   8   0        9.58        5.82      7.11 o 
   3   8   0       22.65        7.85      6.65 o 
   4   8   0      177.72      185.62     14.17 o 
   5   8   0        4.92       -0.99      5.00 o 
   6   8   0       28.36       32.58     41.83 o 
   1   9   0      169.69      163.24     13.91 o 
   2   9   0       30.32       22.21     13.76 o 
   3   9   0      448.71      467.73     16.57 o 
   4   9   0      118.55      113.33     22.38 o 
   5   9   0       51.36       65.87     28.48 o 
   0  10   0      319.94      382.33     18.72 o 
   1  10   0       42.44       19.06     15.47 o 
   2  10   0      425.37      420.48     18.48 o 
   3  10   0       26.27        2.62     11.11 o 
   4  10   0        1.58       -6.42     29.11 o 
   5  10   0       26.69       40.67     49.65 o 
   1  11   0        0.26        2.01     10.79 o 
   2  11   0        2.12       20.81     16.50 o 
   3  11   0        0.08       24.05     23.49 o 
   4  11   0        9.04        3.56     40.25 o 
   0  12   0        0.06       17.56     41.03 o 
   1  12   0      117.45      155.05     30.79 o 
   2  12   0        2.29       14.17     48.02 o 
  -7   1   1       24.34       -6.89     25.17 o 
  -6   1   1      146.44      151.56      7.79 o 
  -5   1   1        8.58        1.99      2.19 o 
  -4   1   1       15.51       12.70      4.70 o 
  -3   1   1      123.47      131.66      4.07 o 
  -2   1   1       38.07       35.00      3.00 o 
   2   1   1      999.85      962.49      5.22 o 
   3   1   1      144.10      139.94      3.82 o 
   4   1   1       51.99       64.15      5.22 o 
   5   1   1      113.23      110.17      5.80 o 
   6   1   1        6.48        8.72      6.29 o 
   7   1   1       69.50       46.51     31.35 o 
  -7   2   1       16.53        3.65     11.30 o 
  -6   2   1       39.05       17.07     10.05 o 
  -5   2   1      156.59      132.91      6.30 o 
  -4   2   1       52.59       57.68      4.84 o 
  -3   2   1     1553.38     1587.97      8.86 o 
  -2   2   1       97.33       87.92      2.57 o 
  -1   2   1    30146.93    29505.71    245.37 o 
   0   2   1    10341.67    10155.89     31.79 o 
   1   2   1     8729.18     8433.41     63.60 o 
   2   2   1       23.27       29.23      3.85 o 
   3   2   1     1457.04     1618.27      8.02 o 
   4   2   1      719.35      782.23      8.20 o 
   5   2   1      978.30      968.73     13.95 o 
   6   2   1      101.37      107.81     10.05 o 
   7   2   1      281.99      313.02     21.16 o 
  -8   3   1       20.21       38.85     34.50 o 
  -7   3   1       16.33        5.11     10.33 o 
  -6   3   1       37.31       17.99     17.01 o 
  -5   3   1       21.67        7.97      6.43 o 
  -4   3   1      473.13      459.84      9.64 o 
  -3   3   1      955.64      910.09     17.90 o 
  -2   3   1     1322.44     1340.52      7.88 o 
  -1   3   1     2392.86     2260.67     22.65 o 
   0   3   1     3327.06     3326.72     23.32 o 
   1   3   1      116.73      102.53      5.59 o 
   2   3   1     1501.76     1554.06      7.81 o 
   3   3   1      446.98      418.99     10.74 o 
   4   3   1      424.19      405.80      9.15 o 
   5   3   1      390.34      370.52     15.48 o 
   6   3   1        2.98       -0.95      3.01 o 
   7   3   1      109.91       85.85     17.79 o 
   8   3   1       15.24       24.04     34.99 o 
  -7   4   1        5.50       -1.49     10.32 o 
  -6   4   1      111.16      107.53     14.11 o 
  -5   4   1      855.56      861.73     13.62 o 
  -4   4   1      201.31      208.12      5.68 o 
  -3   4   1      564.90      600.53      7.78 o 
  -2   4   1        0.09       -1.05      6.89 o 
  -1   4   1     2513.27     2629.44     32.16 o 
   0   4   1      292.66      296.80      5.72 o 
   1   4   1      191.87      181.27     14.39 o 
   2   4   1     2426.35     2383.54     10.59 o 
   3   4   1      203.07      193.94      3.89 o 
   4   4   1       39.10       37.88      5.17 o 
   5   4   1      160.17      154.63      7.76 o 
   6   4   1       33.11       27.32     13.73 o 
   7   4   1       16.56        9.40      9.93 o 
  -7   5   1       19.41       24.53     28.99 o 
  -6   5   1        2.56        0.73     16.80 o 
  -5   5   1        0.67        2.13     23.67 o 
  -4   5   1       14.97        2.84      5.47 o 
  -3   5   1       28.79       38.18      5.74 o 
  -2   5   1       65.86       55.33      5.55 o 
  -1   5   1     1856.85     1904.49     20.25 o 
   0   5   1        6.72       11.30      9.72 o 
   1   5   1      232.89      211.71      8.55 o 
   2   5   1       12.68       13.15      8.49 o 
   3   5   1       10.43       17.49      4.36 o 
   5   5   1       33.63       32.79      9.22 o 
   6   5   1       33.43       37.75     14.96 o 
   7   5   1       44.71       61.81     28.48 o 
  -7   6   1      121.42      131.99     29.05 o 
  -6   6   1      234.03      214.16     20.81 o 
  -5   6   1      626.95      682.60     19.73 o 
  -4   6   1      175.41      172.36      8.86 o 
  -3   6   1      164.27      164.25      6.90 o 
  -2   6   1       27.87       21.34     11.97 o 
  -1   6   1      172.98      189.17      8.45 o 
   0   6   1      456.40      418.90      9.30 o 
   1   6   1      564.70      557.36      9.48 o 
   2   6   1     1105.44     1148.76     16.96 o 
   3   6   1      881.14      890.11     13.24 o 
   4   6   1      320.23      330.06     13.84 o 
   5   6   1       22.78       -2.41      9.58 o 
   6   6   1       64.71       55.16     17.27 o 
   7   6   1      163.44      173.17     31.09 o 
  -6   7   1       16.60       24.42     36.68 o 
  -5   7   1       42.19       28.37     15.21 o 
  -4   7   1       72.78       72.89      9.96 o 
  -3   7   1       69.94       67.72      8.82 o 
  -2   7   1     1573.28     1670.53     27.56 o 
  -1   7   1      954.14      994.41     12.49 o 
   0   7   1       30.65       22.91      8.64 o 
   1   7   1       63.70       59.53      8.07 o 
   2   7   1      476.76      484.79     14.51 o 
   3   7   1      187.79      181.48     10.01 o 
   4   7   1      123.87      142.28     10.44 o 
   5   7   1      295.01      274.70     15.09 o 
   6   7   1        9.66       -0.57      4.51 o 
  -6   8   1        5.90       28.06     45.91 o 
  -5   8   1       23.18       -8.49     17.22 o 
  -4   8   1        0.05        4.61     13.34 o 
  -3   8   1       12.82        7.95     10.44 o 
  -2   8   1      258.03      278.56     14.35 o 
  -1   8   1       24.07       10.23     16.43 o 
   0   8   1      180.15      167.42      9.71 o 
   1   8   1      171.52      164.98     14.50 o 
   2   8   1       90.92       84.52     12.67 o 
   3   8   1        7.09       -7.56      9.39 o 
   4   8   1       49.18       44.88     13.97 o 
   5   8   1       14.83       15.93     34.68 o 
   6   8   1       19.35       -8.16     60.10 o 
  -5   9   1       17.75       24.58     29.00 o 
  -4   9   1        0.83       -4.01      8.93 o 
  -3   9   1       43.41       49.45     11.91 o 
  -2   9   1       64.03       59.83     13.82 o 
  -1   9   1      325.47      327.85     15.33 o 
   0   9   1      108.18      123.67     10.26 o 
   1   9   1       11.38       27.18     14.96 o 
   2   9   1      134.45      103.49     14.51 o 
   3   9   1       43.62       45.53     11.99 o 
   4   9   1        3.04        2.24     16.99 o 
   5   9   1        1.63       -0.96     33.96 o 
  -5  10   1      120.97      132.39     49.14 o 
  -4  10   1        1.04       13.72     28.32 o 
  -3  10   1       18.43       20.52     22.65 o 
  -2  10   1       18.82       13.57      8.56 o 
  -1  10   1       76.91       64.48     15.05 o 
   0  10   1      504.00      515.05     13.62 o 
   1  10   1      192.19      184.10     15.76 o 
   2  10   1       72.49       74.00     16.91 o 
   3  10   1        0.93       12.94     22.89 o 
   4  10   1       18.68        0.48     12.34 o 
   5  10   1        4.14        1.43     50.58 o 
  -4  11   1       23.56       34.71     35.13 o 
  -3  11   1       56.76       56.08     24.06 o 
  -2  11   1      178.15      170.15     20.99 o 
  -1  11   1       13.06       17.10     19.41 o 
   0  11   1       26.59       49.08     24.43 o 
   1  11   1        2.64       -1.61      5.60 o 
   2  11   1       26.86       25.63     25.74 o 
   3  11   1       16.13       37.10     23.87 o 
   4  11   1       72.65       99.68     34.77 o 
  -3  12   1       10.91        3.59     51.45 o 
  -2  12   1        2.12       19.13     44.58 o 
  -1  12   1      182.25      198.14     30.64 o 
   0  12   1      110.72      108.47     30.47 o 
   1  12   1       75.45      101.49     63.03 o 
   2  12   1        6.83        4.14     22.87 o 
   3  12   1       41.65       11.39     30.67 o 
  -7   0   2        0.22        2.48     30.30 o 
  -6   0   2        4.18        6.24     15.16 o 
  -5   0   2       67.49       66.33      5.26 o 
  -4   0   2      190.53      172.80      5.41 o 
  -3   0   2     2286.90     2249.61     29.52 o 
  -2   0   2     5793.85     5453.23     47.79 o 
   2   0   2     5875.35     5810.66     14.11 o 
   4   0   2      298.18      299.70      7.68 o 
   5   0   2      145.67      142.65      8.32 o 
   6   0   2      422.92      386.00     12.44 o 
  -7   1   2       26.96       15.40     19.76 o 
  -6   1   2      100.61      105.62      8.67 o 
  -5   1   2        1.17        1.15      6.19 o 
  -4   1   2      203.18      207.51      8.03 o 
  -3   1   2       17.05       14.15      3.59 o 
  -2   1   2     4146.72     4111.60     38.73 o 
   1   1   2     2144.61     2101.30     11.23 o 
   2   1   2      299.10      310.07      3.63 o 
   3   1   2      178.50      203.09      3.58 o 
   4   1   2     1096.15     1149.18      9.13 o 
   5   1   2      261.67      243.04      6.28 o 
   6   1   2        6.68       17.03      9.59 o 
   7   1   2       12.37        3.54     32.13 o 
  -8   2   2        7.51        4.14     48.99 o 
  -7   2   2      139.46      126.53     16.62 o 
  -6   2   2      122.97       96.26     10.25 o 
  -5   2   2       70.05       55.06      6.24 o 
  -4   2   2      375.64      411.46      6.40 o 
  -3   2   2       21.84       20.29      3.69 o 
  -1   2   2    45061.49    42143.95    287.40 o 
   0   2   2     1978.90     1816.15     13.49 o 
   1   2   2      245.83      280.06     15.50 o 
   2   2   2      647.08      736.20      6.39 o 
   4   2   2       10.67       16.34      5.11 o 
   5   2   2      162.93      162.54      7.20 o 
   6   2   2       23.10       23.50      9.93 o 
   7   2   2       14.94       29.75     25.24 o 
  -8   3   2       65.43       75.75     33.64 o 
  -7   3   2       62.65       85.87     17.52 o 
  -6   3   2      300.59      285.42     17.20 o 
  -5   3   2       20.77       10.88      4.75 o 
  -4   3   2       25.64       26.91      5.48 o 
  -3   3   2      256.06      229.98      4.11 o 
  -2   3   2      727.66      758.76      6.53 o 
  -1   3   2      963.99      951.57      9.29 o 
   0   3   2     5534.82     5450.11     22.76 o 
   1   3   2     2123.77     2074.18     12.70 o 
   2   3   2     1081.05     1110.41     12.42 o 
   3   3   2       13.46        9.36      4.26 o 
   4   3   2        4.51        0.32      2.54 o 
   5   3   2       70.33       55.28      8.18 o 
   6   3   2       25.46       23.41     12.90 o 
   7   3   2      298.11      339.91     17.72 o 
   8   3   2       23.43        2.12     18.99 o 
  -8   4   2        2.55        4.90     49.38 o 
  -7   4   2      109.44       76.07     20.15 o 
  -6   4   2      201.22      169.16     19.06 o 
  -5   4   2      200.52      194.29      8.11 o 
  -4   4   2     1107.46     1154.73     13.04 o 
  -3   4   2      209.80      210.35      6.17 o 
  -2   4   2     2121.32     2037.45     12.70 o 
  -1   4   2      680.22      705.02     10.73 o 
   0   4   2     2845.54     3004.31     14.47 o 
   1   4   2       65.52       47.87      5.19 o 
   2   4   2      759.56      764.59      9.66 o 
   3   4   2        4.12       -0.87      2.34 o 
   4   4   2       58.86       46.93      4.18 o 
   5   4   2        6.44        3.02      7.70 o 
   6   4   2       39.53       24.14     14.30 o 
   7   4   2       41.85       26.17     25.94 o 
  -7   5   2        0.16        7.18     27.40 o 
  -6   5   2        4.62       -3.97      7.40 o 
  -5   5   2       69.94       68.91     11.40 o 
  -4   5   2      255.95      283.13      9.99 o 
  -3   5   2     1196.21     1168.72     13.07 o 
  -2   5   2      108.16       94.23      5.82 o 
  -1   5   2       18.61       20.75     10.34 o 
   0   5   2       48.17       47.91      7.23 o 
   1   5   2     1146.26     1150.36     10.77 o 
   2   5   2      369.68      358.16     20.28 o 
   3   5   2     1204.49     1284.62     11.71 o 
   4   5   2     1246.67     1287.95     13.66 o 
   5   5   2       67.61       78.81      9.48 o 
   6   5   2       75.99       79.76     15.42 o 
   7   5   2      201.14      229.08     20.44 o 
  -7   6   2        2.74        9.98     29.30 o 
  -6   6   2       31.85       13.42     22.63 o 
  -5   6   2       52.90       45.68     13.14 o 
  -4   6   2       11.78        1.71      7.08 o 
  -3   6   2       33.60       35.99      6.37 o 
  -2   6   2      509.25      513.60     16.47 o 
  -1   6   2      257.73      229.99     13.93 o 
   0   6   2      163.58      152.52      9.83 o 
   1   6   2     1135.65     1187.06     12.98 o 
   2   6   2       33.48       30.17     10.50 o 
   3   6   2       62.88       56.49      8.71 o 
   4   6   2      113.50      110.76      9.21 o 
   5   6   2       19.20       10.55     12.30 o 
   6   6   2       57.28       61.00     16.73 o 
   7   6   2       37.13       39.23     31.79 o 
  -6   7   2       16.56       -3.12     53.63 o 
  -5   7   2       40.23       10.15     19.59 o 
  -4   7   2      203.81      217.86     10.09 o 
  -3   7   2       24.77       10.07     10.38 o 
  -2   7   2      597.71      594.56     32.70 o 
  -1   7   2        0.55        6.92     13.83 o 
   0   7   2        0.12       -5.38      5.61 o 
   1   7   2       16.70        5.93      6.75 o 
   2   7   2      116.67      107.21     12.40 o 
   3   7   2       49.95       50.44      9.22 o 
   4   7   2      140.60      145.03     10.51 o 
   5   7   2       43.37       43.91     15.63 o 
   6   7   2       10.37       11.40     41.81 o 
  -6   8   2       66.99       60.77     46.68 o 
  -5   8   2       13.05       15.66     23.78 o 
  -4   8   2      135.07       89.01     20.12 o 
  -3   8   2       45.02       36.60      9.86 o 
  -2   8   2      474.74      461.60     15.46 o 
  -1   8   2      735.41      767.52     21.06 o 
   0   8   2      332.33      307.58     10.69 o 
   1   8   2     1453.32     1487.92     16.34 o 
   2   8   2      155.62      144.23     13.31 o 
   3   8   2      116.63      115.93     10.58 o 
   4   8   2       15.92        0.00      4.94 o 
   5   8   2       22.38       16.49     24.43 o 
   6   8   2       61.40      102.60     42.83 o 
  -5   9   2        1.10       14.63     40.39 o 
  -4   9   2       53.99       47.67     22.18 o 
  -3   9   2      119.49      103.89     15.37 o 
  -2   9   2        0.06       -3.94      8.08 o 
  -1   9   2       38.81       24.71     13.20 o 
   0   9   2       88.58       88.97     10.24 o 
   1   9   2      112.92       80.70     13.29 o 
   2   9   2       66.84       58.43     14.40 o 
   3   9   2      204.02      213.40     14.54 o 
   4   9   2      103.81      110.17     24.25 o 
   5   9   2       20.25       10.39     28.62 o 
  -5  10   2       29.51      106.70     50.10 o 
  -4  10   2       30.47       33.89     28.13 o 
  -3  10   2       39.82       33.68     18.62 o 
  -2  10   2        1.99       -6.25     11.43 o 
  -1  10   2        0.19       -2.30      8.45 o 
   0  10   2        1.46       22.70     14.20 o 
   1  10   2        0.05        1.65     11.60 o 
   2  10   2       53.03       76.74     16.57 o 
   3  10   2        1.36       -3.00     14.59 o 
   4  10   2        7.46      -12.56     23.67 o 
   5  10   2        0.19       -8.22     19.53 o 
  -4  11   2        0.24        5.21     33.96 o 
  -3  11   2        0.30        8.79     19.87 o 
  -2  11   2       13.42       35.65     20.68 o 
  -1  11   2       23.84       24.93     23.54 o 
   0  11   2        0.40        8.17     24.42 o 
   1  11   2       17.82       28.21     18.92 o 
   2  11   2        7.34       -6.55     14.15 o 
   3  11   2        6.53        2.77     16.48 o 
   4  11   2        4.22       11.51     51.84 o 
  -3  12   2       47.21       56.42     51.11 o 
  -2  12   2        1.42       29.83     45.64 o 
  -1  12   2       56.15       95.79     29.84 o 
   0  12   2       23.54       52.03     29.18 o 
   1  12   2       20.47       19.18     31.16 o 
   2  12   2        8.18       -5.23     10.67 o 
   3  12   2       48.96       19.93     53.26 o 
  -7   1   3      177.62      147.02     19.86 o 
  -6   1   3        3.29        0.71      4.15 o 
  -5   1   3       43.71       42.58      5.19 o 
  -4   1   3      251.95      241.02      5.61 o 
  -3   1   3     3885.77     3770.75     15.79 o 
  -2   1   3     8370.28     8445.35     60.32 o 
  -1   1   3     7972.43     7917.67    113.61 o 
   1   1   3      200.07      187.26      5.08 o 
   2   1   3       23.71       25.10      2.17 o 
   3   1   3     2134.51     2179.53     15.09 o 
   4   1   3      850.27      823.81      7.66 o 
   5   1   3      479.55      491.30      7.41 o 
   6   1   3     1375.55     1444.50     18.79 o 
   7   1   3       45.57       28.64     32.42 o 
  -8   2   3        1.42       24.97     47.25 o 
  -7   2   3        9.32        6.01     10.69 o 
  -6   2   3      496.56      510.81     15.47 o 
  -5   2   3      843.75      848.62     16.80 o 
  -4   2   3      157.88      150.35      5.13 o 
  -3   2   3      286.98      301.76      5.57 o 
  -2   2   3      441.63      464.12      5.88 o 
  -1   2   3     2833.68     2836.56     14.77 o 
   0   2   3     3679.69     3457.12     15.51 o 
   1   2   3     8966.74     8554.44     23.97 o 
   2   2   3     1682.63     1608.09     11.00 o 
   3   2   3      909.58      861.02      7.23 o 
   4   2   3      342.36      325.32      6.17 o 
   5   2   3       61.75       47.38      6.22 o 
   6   2   3      146.93      152.94      9.39 o 
   7   2   3       76.63       95.43     22.93 o 
  -8   3   3        0.94       -1.50      7.74 o 
  -7   3   3       29.34       30.87     17.93 o 
  -6   3   3       76.66       69.03     15.75 o 
  -5   3   3       63.73       61.24      5.29 o 
  -4   3   3       26.94       32.06      7.51 o 
  -3   3   3       45.12       54.76      2.69 o 
  -2   3   3        6.09       10.08      3.68 o 
  -1   3   3     2121.12     2047.44      9.30 o 
   1   3   3       48.36       49.29      3.69 o 
   2   3   3        0.71        5.55      4.07 o 
   3   3   3       68.50       78.28      5.49 o 
   4   3   3       93.77       93.38      5.06 o 
   5   3   3       52.61       55.69      9.28 o 
   6   3   3       37.39       31.39     14.02 o 
   7   3   3       15.15       31.15     18.10 o 
  -8   4   3       19.81       16.03     47.52 o 
  -7   4   3        7.08       -3.78     10.49 o 
  -6   4   3      105.61      100.93     25.98 o 
  -5   4   3      126.32      116.36     12.02 o 
  -4   4   3        2.00        9.29      6.28 o 
  -3   4   3      113.51      123.13      5.80 o 
  -2   4   3     3639.68     3614.34     15.52 o 
  -1   4   3     4278.99     4340.77     40.69 o 
   0   4   3      274.78      272.33      9.74 o 
   1   4   3     1050.48     1080.59      9.93 o 
   2   4   3      288.96      347.24      9.48 o 
   3   4   3      117.41      124.15      4.44 o 
   4   4   3      119.35      112.22      4.36 o 
   5   4   3       81.53       66.37      8.70 o 
   6   4   3       19.72        7.64     15.07 o 
   7   4   3        0.52        0.41      6.75 o 
  -7   5   3        9.01        1.29     10.15 o 
  -6   5   3       13.30       -3.76     11.87 o 
  -5   5   3       36.12       32.54     11.46 o 
  -4   5   3        0.42        8.19      5.12 o 
  -3   5   3     1272.32     1330.63     15.28 o 
  -2   5   3      829.79      847.74      9.57 o 
  -1   5   3      414.30      383.16     15.43 o 
   0   5   3        0.75        1.61      3.59 o 
   1   5   3        0.04        7.29      5.27 o 
   2   5   3       77.40       57.62      9.35 o 
   3   5   3        0.84       -0.23      4.54 o 
   4   5   3      127.72      131.78      8.35 o 
   5   5   3      164.01      177.69      9.78 o 
   6   5   3       70.68       75.83     16.15 o 
   7   5   3        0.42        4.60     18.94 o 
  -7   6   3        0.94       12.07     29.70 o 
  -6   6   3       13.26       11.49     22.71 o 
  -5   6   3      237.94      221.96     24.68 o 
  -4   6   3        3.41        8.46      7.31 o 
  -3   6   3     1038.79     1088.90     19.18 o 
  -2   6   3      438.11      435.31     15.52 o 
  -1   6   3       32.94       43.37     12.22 o 
   0   6   3       18.90       17.50      8.72 o 
   1   6   3      297.52      287.17      8.33 o 
   2   6   3      380.87      388.48     12.99 o 
   3   6   3      401.24      392.05     13.31 o 
   4   6   3        3.31       -1.50      7.16 o 
   5   6   3        5.88       -2.85      8.86 o 
   6   6   3        0.24       14.96     20.55 o 
   7   6   3        1.98       21.96     29.05 o 
  -7   7   3       46.99       41.14     44.25 o 
  -6   7   3       60.49       32.00     39.33 o 
  -5   7   3       14.15       -3.00      5.48 o 
  -4   7   3      109.35      116.12     11.58 o 
  -3   7   3       46.69       39.77      9.13 o 
  -2   7   3      118.90      101.66     17.59 o 
  -1   7   3      247.86      245.29     15.88 o 
   0   7   3       63.18       65.13     11.03 o 
   1   7   3       52.63       44.05      8.07 o 
   2   7   3        1.36       -2.18     14.47 o 
   3   7   3       19.61       11.43      9.14 o 
   4   7   3       10.48        1.96      4.25 o 
   5   7   3       73.44       61.04     15.77 o 
   6   7   3       22.07       35.35     37.26 o 
  -6   8   3        0.01       53.26     42.01 o 
  -5   8   3       63.99       71.42     24.82 o 
  -4   8   3       15.70       12.41     19.55 o 
  -3   8   3      190.50      173.57     10.27 o 
  -2   8   3      116.18      118.39     13.01 o 
  -1   8   3      180.62      153.68     12.69 o 
   0   8   3      288.70      275.78     10.46 o 
   1   8   3      107.29      110.73     12.00 o 
   2   8   3      476.48      454.34     15.72 o 
   3   8   3      140.11      147.79     14.89 o 
   4   8   3        0.00       -0.03     14.68 o 
   5   8   3        0.20       10.18     18.35 o 
   6   8   3       99.48      133.23     48.54 o 
  -5   9   3        3.88      -10.06     22.95 o 
  -4   9   3        0.03       -7.49      9.20 o 
  -3   9   3        4.11      -13.07     14.13 o 
  -2   9   3      203.90      194.01     15.13 o 
  -1   9   3        1.54       -0.02      2.10 o 
   0   9   3        3.33       -3.72      9.07 o 
   1   9   3       74.28       34.77     13.05 o 
   2   9   3        1.33       -4.46      5.96 o 
   3   9   3        1.60       -1.21      4.37 o 
   4   9   3       53.32       51.66     17.13 o 
   5   9   3        0.02       20.17     36.66 o 
  -5  10   3      105.91      111.98     50.35 o 
  -4  10   3       33.82       24.20     28.34 o 
  -3  10   3       10.56       28.10     23.16 o 
  -2  10   3        7.00       -4.47     18.43 o 
  -1  10   3      186.70      189.71     25.70 o 
   0  10   3       83.69       75.57     14.31 o 
   1  10   3      156.95      143.47     15.95 o 
   2  10   3      425.33      411.36     18.73 o 
   3  10   3       87.27       91.10     18.86 o 
   4  10   3        0.11        4.58     42.22 o 
   5  10   3       16.38       29.75     51.34 o 
  -4  11   3        0.25       -2.11     14.76 o 
  -3  11   3       43.98       43.03     23.31 o 
  -2  11   3      246.87      282.63     21.13 o 
  -1  11   3      244.96      278.92     19.68 o 
   0  11   3       80.20       91.61     24.08 o 
   1  11   3       28.91       23.79     25.12 o 
   2  11   3       11.74        8.01     20.04 o 
   3  11   3        1.93       -0.08      5.80 o 
   4  11   3       38.84       59.41     48.72 o 
  -3  12   3       32.25       42.37     52.51 o 
  -2  12   3        1.18       12.71     28.67 o 
  -1  12   3       43.96       50.94     31.24 o 
   0  12   3       40.88        7.27     16.66 o 
   1  12   3        4.55       23.22     30.12 o 
   2  12   3       10.57       19.48     49.80 o 
   3  12   3       34.10       20.75     53.10 o 
  -7   0   4       60.29       62.33     19.91 o 
  -6   0   4       81.68       87.97     13.59 o 
  -5   0   4       63.73       62.29      5.83 o 
  -4   0   4      598.64      620.50      8.93 o 
  -3   0   4      234.40      245.92      6.51 o 
  -2   0   4        3.70        3.19      3.17 o 
   2   0   4        1.10        2.61      3.59 o 
   3   0   4      630.65      726.28      7.54 o 
   4   0   4       10.44       14.53      4.94 o 
   5   0   4       42.82       39.54      7.49 o 
   6   0   4       69.49       65.03     12.45 o 
   7   0   4      282.27      245.45     25.69 o 
  -7   1   4       21.61       18.92     19.88 o 
  -6   1   4       68.64       58.58      8.77 o 
  -5   1   4        9.26        4.00      2.46 o 
  -4   1   4       22.80       24.81      4.48 o 
  -3   1   4      368.12      350.28      5.52 o 
  -2   1   4     1276.38     1307.66     17.16 o 
  -1   1   4     3790.30     3545.44     25.01 o 
   1   1   4     1140.88     1112.69      8.23 o 
   2   1   4       31.28       44.38      2.69 o 
   3   1   4      832.26      856.67      5.41 o 
   4   1   4      905.80      916.77      6.69 o 
   5   1   4      377.39      340.47      8.00 o 
   6   1   4       28.07       29.31      8.87 o 
  -8   2   4       10.01        2.00     47.12 o 
  -7   2   4       10.11        1.90     12.05 o 
  -6   2   4       11.13       19.11     10.07 o 
  -5   2   4        4.18       10.22      6.40 o 
  -4   2   4      583.18      566.57      9.19 o 
  -3   2   4     1821.11     1768.27     10.08 o 
  -2   2   4     1534.48     1702.71     14.58 o 
  -1   2   4     3384.82     3445.26     25.06 o 
   0   2   4     1087.54     1137.73     12.06 o 
   1   2   4     1034.76      945.07      8.11 o 
   2   2   4        1.80        3.81      2.36 o 
   3   2   4     1219.75     1252.00     12.05 o 
   4   2   4      192.96      186.65      6.07 o 
   5   2   4       61.19       45.19      6.09 o 
   6   2   4       52.53       50.68     10.13 o 
   7   2   4       10.54       -3.01     20.50 o 
  -8   3   4        0.01        1.27     32.69 o 
  -7   3   4        6.90       21.68     29.55 o 
  -6   3   4       16.15        2.35      7.74 o 
  -5   3   4       35.20       38.66      5.56 o 
  -4   3   4      976.17      986.07      8.34 o 
  -3   3   4        2.12        3.43      4.05 o 
  -2   3   4      519.77      534.11     16.52 o 
  -1   3   4        3.33        9.53      4.36 o 
   0   3   4      295.28      242.96      7.28 o 
   1   3   4      123.55      123.27      6.82 o 
   2   3   4     2040.78     2004.65     16.61 o 
   3   3   4      502.72      500.02      9.62 o 
   4   3   4      305.81      322.40     11.11 o 
   5   3   4      263.26      242.34     10.22 o 
   6   3   4       17.57       19.76     11.37 o 
   7   3   4       36.33       31.16     23.84 o 
  -8   4   4       84.00       82.46     46.48 o 
  -7   4   4        5.03       -0.02      1.97 o 
  -6   4   4        4.54       -7.98     14.55 o 
  -5   4   4       15.90       13.76     11.28 o 
  -4   4   4     2799.61     2816.91     17.14 o 
  -3   4   4     1235.76     1200.51     11.98 o 
  -2   4   4     7154.33     7235.79     21.38 o 
  -1   4   4     4330.60     4565.39     50.69 o 
   0   4   4      675.14      743.91     12.46 o 
   1   4   4      996.75      976.29      9.19 o 
   2   4   4       35.93       14.43      7.44 o 
   3   4   4      303.76      326.18      5.89 o 
   4   4   4      383.63      331.33     15.57 o 
   5   4   4       45.22       45.57      9.07 o 
   6   4   4       10.53        0.55     10.26 o 
   7   4   4       39.13       46.85     19.58 o 
  -7   5   4      227.13      232.01     20.80 o 
  -6   5   4      122.97       87.55     18.45 o 
  -5   5   4      368.27      394.78     14.98 o 
  -4   5   4        5.12        6.10      6.02 o 
  -3   5   4       28.69       21.59      5.93 o 
  -2   5   4      802.56      812.70      9.44 o 
  -1   5   4     1520.44     1585.59     19.82 o 
   0   5   4     3806.76     3694.21     21.14 o 
   1   5   4     3343.77     3354.66     18.22 o 
   2   5   4      400.72      396.16     15.11 o 
   3   5   4       96.48       92.41      5.42 o 
   4   5   4      145.03      132.94      8.53 o 
   5   5   4      316.55      303.54     12.22 o 
   6   5   4      338.51      383.58     17.36 o 
   7   5   4        0.22       15.83     26.03 o 
  -7   6   4        5.47       22.32     38.12 o 
  -6   6   4       39.55       27.58     23.01 o 
  -5   6   4       19.92       17.91     11.95 o 
  -4   6   4      108.82      109.14      7.06 o 
  -3   6   4     1523.95     1444.59     17.43 o 
  -2   6   4     1353.48     1339.90     12.64 o 
  -1   6   4       90.29       92.75     12.83 o 
   0   6   4      457.89      525.36     17.54 o 
   1   6   4     1621.43     1721.62     14.10 o 
   2   6   4       32.46       38.61     10.92 o 
   3   6   4       57.89       56.88      7.07 o 
   4   6   4      395.20      403.37     12.56 o 
   5   6   4        0.14       -2.06     11.22 o 
   6   6   4        2.90       -0.26      6.74 o 
   7   6   4       60.58       80.46     32.81 o 
  -7   7   4       18.34       13.42     43.23 o 
  -6   7   4       43.92       66.85     37.97 o 
  -5   7   4        4.57       -1.52      4.63 o 
  -4   7   4        4.07        4.04     12.15 o 
  -3   7   4       71.76       73.33      7.24 o 
  -2   7   4       25.48        3.86     17.89 o 
  -1   7   4      153.67      180.03     15.95 o 
   0   7   4     1488.63     1515.40     18.35 o 
   1   7   4      138.83      138.36     12.43 o 
   2   7   4       40.89       42.06     11.57 o 
   3   7   4       33.56       30.13      7.37 o 
   4   7   4      159.79      142.49     10.75 o 
   5   7   4       89.02       92.35     15.44 o 
   6   7   4       99.49       94.81     25.28 o 
  -6   8   4       89.36       79.46     46.64 o 
  -5   8   4       81.67       80.61     23.08 o 
  -4   8   4      233.48      222.32     20.02 o 
  -3   8   4       12.37        6.17     10.10 o 
  -2   8   4      570.78      551.75     19.63 o 
  -1   8   4       14.18       25.81     14.90 o 
   0   8   4        1.18        2.45     12.07 o 
   1   8   4     1036.05     1051.19     14.02 o 
   2   8   4      188.91      202.18     17.20 o 
   3   8   4       55.99       66.15     10.89 o 
   4   8   4      501.64      469.91     17.15 o 
   5   8   4      124.24      156.25     18.78 o 
   6   8   4       21.40       47.41     45.77 o 
  -5   9   4       11.04       11.39     29.61 o 
  -4   9   4        2.73      -14.92     21.42 o 
  -3   9   4       33.80        2.67     10.10 o 
  -2   9   4      194.77      185.56     14.93 o 
  -1   9   4      150.99      125.03     13.78 o 
   0   9   4      107.32      105.30     12.34 o 
   1   9   4      114.23      103.40     14.01 o 
   2   9   4       58.17       29.13     14.13 o 
   3   9   4       13.96       18.33     12.83 o 
   4   9   4       16.69       19.58     17.89 o 
   5   9   4        7.12       66.93     29.30 o 
  -5  10   4        4.35       64.44     49.84 o 
  -4  10   4        0.01       -5.98     54.50 o 
  -3  10   4        9.93       -2.62      8.55 o 
  -2  10   4       39.19        3.18     11.59 o 
  -1  10   4       91.07       79.37     15.14 o 
   0  10   4        5.29       14.54     19.59 o 
   1  10   4      165.43      167.33     16.39 o 
   2  10   4        2.60       19.67     17.31 o 
   3  10   4        4.76        0.32     11.47 o 
   4  10   4        2.93        5.13     14.93 o 
   5  10   4       67.58       66.28     52.67 o 
  -4  11   4        0.00        3.59     34.56 o 
  -3  11   4       15.78       20.12     29.60 o 
  -2  11   4        5.68       39.52     21.42 o 
  -1  11   4       19.67       61.60     19.34 o 
   0  11   4        0.23       91.93     47.37 o 
   1  11   4       44.47       47.12     24.95 o 
   2  11   4       17.14       20.94     21.15 o 
   3  11   4       11.12        7.47     16.04 o 
   4  11   4        6.62       23.26     52.84 o 
  -3  12   4       39.22       53.42     51.82 o 
  -2  12   4        0.68       21.81     46.83 o 
  -1  12   4       18.47       38.16     39.14 o 
   0  12   4       16.81       39.97     30.15 o 
   1  12   4       35.06       38.20     31.98 o 
   2  12   4       21.67       13.55     45.71 o 
  -7   1   5      103.77       99.78     20.01 o 
  -6   1   5      178.22      183.11      9.37 o 
  -5   1   5      258.60      250.49      8.20 o 
  -4   1   5      922.74      926.83      8.54 o 
  -3   1   5     1117.41     1128.66     11.19 o 
  -2   1   5        1.55        7.89      2.49 o 
  -1   1   5     1785.69     1793.00     13.66 o 
   1   1   5      182.26      188.84      3.61 o 
   2   1   5      557.69      527.86      3.46 o 
   3   1   5      743.02      789.59      5.74 o 
   4   1   5      229.33      226.86      6.48 o 
   5   1   5      252.53      225.62      7.42 o 
   6   1   5      261.08      238.52      9.45 o 
  -8   2   5       14.47       15.66     48.25 o 
  -7   2   5      114.38      123.29     17.32 o 
  -6   2   5      231.15      216.85     10.86 o 
  -5   2   5      788.29      771.31      9.00 o 
  -4   2   5      314.08      324.17      6.67 o 
  -3   2   5     1124.84     1115.29      8.47 o 
  -2   2   5     1147.85     1053.77     13.88 o 
  -1   2   5    15218.36    15390.12    138.36 o 
   0   2   5     3134.90     3093.37     13.93 o 
   1   2   5        8.16       -0.49      4.38 o 
   2   2   5     2858.45     3131.36     13.80 o 
   3   2   5     1076.88      958.62     11.05 o 
   4   2   5      681.74      744.77      8.39 o 
   5   2   5      862.93      853.72     14.78 o 
   6   2   5       12.87       10.06     10.44 o 
   7   2   5       30.05       23.89     28.19 o 
  -8   3   5       63.00       70.53     34.10 o 
  -7   3   5        7.06       10.79     21.80 o 
  -6   3   5       55.14       51.86     10.48 o 
  -5   3   5       44.12       38.25      6.98 o 
  -4   3   5      273.58      296.87      6.31 o 
  -3   3   5      294.40      302.74      5.43 o 
  -2   3   5      342.00      348.58      6.86 o 
  -1   3   5     6933.70     6853.38     54.15 o 
   0   3   5     2091.83     2123.71     24.66 o 
   1   3   5       63.55       55.29      2.90 o 
   2   3   5      372.39      418.81      4.91 o 
   3   3   5       31.45       36.74      7.39 o 
   4   3   5       89.56       73.57      7.35 o 
   5   3   5      573.91      594.56     12.76 o 
   6   3   5      317.69      310.71     11.96 o 
   7   3   5        0.78        3.30     34.78 o 
  -8   4   5        7.11       22.78     46.17 o 
  -7   4   5        7.48        5.31     15.69 o 
  -6   4   5        0.06       -3.16     24.31 o 
  -5   4   5        0.31        0.25     11.05 o 
  -4   4   5      458.84      451.05     11.15 o 
  -3   4   5      379.03      378.53      7.33 o 
  -2   4   5      168.19      174.11      6.26 o 
  -1   4   5     1870.90     1971.59     32.53 o 
   0   4   5     7182.16     6952.23     43.92 o 
   1   4   5        0.22        2.77      4.15 o 
   2   4   5      117.45      106.40      6.36 o 
   3   4   5       53.04       48.84      4.32 o 
   4   4   5      200.84      184.04     14.97 o 
   5   4   5       22.95       30.01      9.07 o 
   6   4   5      219.88      232.68     15.92 o 
   7   4   5        6.51       12.26     18.73 o 
  -7   5   5        6.09       12.07     20.31 o 
  -6   5   5        1.78      -11.54     19.00 o 
  -5   5   5      147.24      153.69     12.61 o 
  -4   5   5      291.61      290.91      6.59 o 
  -3   5   5        9.42       12.03      6.65 o 
  -2   5   5      308.94      331.65      7.37 o 
  -1   5   5      592.76      582.76     11.10 o 
   0   5   5        0.99       28.65     15.33 o 
   1   5   5       16.00       13.88      5.60 o 
   2   5   5       70.18       63.92     12.40 o 
   3   5   5      106.66      100.23      5.85 o 
   4   5   5        8.45       -2.38      6.33 o 
   5   5   5        0.25        3.49     13.61 o 
   6   5   5       54.61       63.66     16.69 o 
   7   5   5        0.40       16.37     22.96 o 
  -7   6   5        0.54       -5.51     25.58 o 
  -6   6   5       16.82       20.99     21.96 o 
  -5   6   5      167.83      130.75     14.37 o 
  -4   6   5      199.06      216.61      9.52 o 
  -3   6   5      910.63      824.97     10.80 o 
  -2   6   5      300.43      307.32      8.29 o 
  -1   6   5        0.02        1.52     11.32 o 
   0   6   5      500.26      511.05     12.10 o 
   1   6   5       57.11       57.27      7.07 o 
   2   6   5     1078.77     1087.20      8.87 o 
   3   6   5     1149.52     1170.09     12.37 o 
   4   6   5        2.21        5.95      9.53 o 
   5   6   5       42.75       35.49     11.10 o 
   6   6   5       46.98       52.25     18.41 o 
   7   6   5        2.62        3.93     13.44 o 
  -7   7   5        4.58       -7.90    249.81 o 
  -6   7   5       92.14       31.97     41.02 o 
  -5   7   5       43.51       23.08     27.85 o 
  -4   7   5       36.98       38.33     22.62 o 
  -3   7   5      617.14      626.30     10.59 o 
  -2   7   5      191.44      183.99     22.91 o 
  -1   7   5      265.96      263.63     16.87 o 
   0   7   5      244.02      255.99     16.45 o 
   1   7   5      483.20      483.26     14.67 o 
   2   7   5      168.55      161.97      5.91 o 
   3   7   5       14.46       11.67      5.85 o 
   4   7   5       90.02      104.65     11.66 o 
   5   7   5       86.97      108.32     16.11 o 
   6   7   5       59.09       61.28     20.93 o 
  -6   8   5        2.27        3.10     46.69 o 
  -5   8   5       15.39       10.94     24.40 o 
  -4   8   5        6.88       15.62     25.43 o 
  -3   8   5       15.03       -0.09     20.32 o 
  -2   8   5       31.50       16.73     15.40 o 
  -1   8   5      462.56      448.17     18.87 o 
   0   8   5        0.03        1.04      6.43 o 
   1   8   5      165.79      158.92      9.66 o 
   2   8   5      211.56      201.54     13.94 o 
   3   8   5      117.51      125.62      9.47 o 
   4   8   5       10.67        0.21      6.95 o 
   5   8   5      168.86      168.92     18.47 o 
  -5   9   5        0.15       11.27     28.43 o 
  -4   9   5       43.45       34.20     23.41 o 
  -3   9   5       30.72        7.37     11.50 o 
  -2   9   5      133.19      111.64     17.96 o 
  -1   9   5       41.28       37.61     13.38 o 
   0   9   5        7.04       12.40     16.82 o 
   1   9   5        0.24       -0.98      5.69 o 
   2   9   5       17.88        7.11     14.18 o 
   3   9   5       39.84       22.77     12.94 o 
   4   9   5        4.49       -0.62      9.46 o 
   5   9   5       63.65       61.84     31.68 o 
  -5  10   5       56.34       63.88     49.16 o 
  -4  10   5        2.08      -12.75     20.24 o 
  -3  10   5        0.65        8.82     10.41 o 
  -2  10   5        0.15       46.00     29.84 o 
  -1  10   5       97.93       76.46     19.01 o 
   0  10   5       13.99       18.43     19.35 o 
   1  10   5       12.65        7.53     19.87 o 
   2  10   5       85.93       80.90     17.22 o 
   3  10   5      194.23      213.46     17.03 o 
   4  10   5       37.65       81.94     36.39 o 
   5  10   5       44.57       81.15     52.98 o 
  -4  11   5       16.05       18.73     34.28 o 
  -3  11   5       28.30        9.13     30.56 o 
  -2  11   5       76.62       60.10     20.94 o 
  -1  11   5       50.07       47.50     19.69 o 
   0  11   5      353.79      364.48     26.71 o 
   1  11   5       68.05       82.24     25.08 o 
   2  11   5        8.85       18.36     25.36 o 
   3  11   5       23.44       13.63     17.48 o 
  -3  12   5       73.23       83.27     53.23 o 
  -2  12   5       63.74      106.26     47.30 o 
  -1  12   5       33.88       47.81     30.45 o 
   0  12   5       76.72      101.68     30.55 o 
   1  12   5        5.78       14.04     32.01 o 
   2  12   5       30.47       44.06     45.97 o 
  -7   0   6       44.79       51.79     19.97 o 
  -6   0   6        4.65       -4.02     16.72 o 
  -5   0   6      923.92     1019.01     27.82 o 
  -4   0   6     4140.37     4282.57     25.17 o 
  -3   0   6     2121.93     2114.74     17.77 o 
  -2   0   6      872.45      877.45      6.53 o 
  -1   0   6       15.95       21.38      8.32 o 
   1   0   6     4574.66     4556.83     14.11 o 
   2   0   6     7500.68     7441.06     44.52 o 
   3   0   6     2659.10     2656.53     16.40 o 
   4   0   6     2083.09     2091.85     22.57 o 
   5   0   6      971.76     1022.71     13.42 o 
   6   0   6      506.80      510.46     24.51 o 
   7   0   6       50.73       37.58     27.59 o 
  -7   1   6       68.79       63.39     20.29 o 
  -6   1   6      199.02      199.34     10.90 o 
  -5   1   6      516.46      530.40     10.09 o 
  -4   1   6       15.49       16.09      4.68 o 
  -3   1   6      324.61      310.13      5.34 o 
  -2   1   6      190.99      220.65      5.67 o 
  -1   1   6     1416.83     1358.46     13.11 o 
   0   1   6       75.43       76.07      3.76 o 
   1   1   6     6586.58     6596.36     33.99 o 
   2   1   6     1734.08     1768.16      8.93 o 
   3   1   6      114.07      132.29      3.40 o 
   4   1   6      220.76      239.11      4.34 o 
   5   1   6       41.98       41.37      6.23 o 
   6   1   6       46.74       46.31      8.71 o 
  -8   2   6        1.99        5.08     29.42 o 
  -7   2   6       39.17       36.40     16.97 o 
  -6   2   6      103.54      111.50     12.52 o 
  -5   2   6      728.64      723.96     16.00 o 
  -4   2   6       37.25       44.04      7.27 o 
  -3   2   6       98.55       87.35      6.20 o 
  -2   2   6      118.46      140.69      4.63 o 
  -1   2   6      311.27      352.43     10.03 o 
   0   2   6     1411.22     1318.18     11.09 o 
   1   2   6      520.04      551.95      6.98 o 
   2   2   6       37.68       31.53      4.73 o 
   3   2   6      739.06      775.13     12.75 o 
   4   2   6      335.94      350.13      6.39 o 
   5   2   6       70.96       73.51      8.36 o 
   6   2   6        3.79       -0.58      3.32 o 
   7   2   6        0.55       16.56     29.41 o 
  -8   3   6       25.11       38.19     50.86 o 
  -7   3   6       45.04       28.07     19.56 o 
  -6   3   6      211.01      209.64     12.11 o 
  -5   3   6       34.43       30.26      7.16 o 
  -4   3   6      292.65      276.00      5.63 o 
  -3   3   6       36.52       26.75      2.53 o 
  -2   3   6     1414.58     1429.65     13.57 o 
  -1   3   6      128.62      117.08      4.70 o 
   0   3   6     1008.58      993.54     13.62 o 
   1   3   6      942.63      935.22     14.23 o 
   2   3   6      581.00      591.81      8.73 o 
   3   3   6       74.75       75.91      7.83 o 
   4   3   6      108.55      123.13      5.24 o 
   5   3   6      579.79      573.07     11.76 o 
   6   3   6        3.86       14.43      8.35 o 
   7   3   6       82.94       99.66     24.57 o 
  -8   4   6       51.64       39.86     46.90 o 
  -7   4   6        0.61       -3.34      9.55 o 
  -6   4   6       19.53       13.87     16.85 o 
  -5   4   6        0.65        2.71     17.52 o 
  -4   4   6       82.28       70.58      5.39 o 
  -3   4   6     2014.74     1923.07     16.66 o 
  -2   4   6     3814.70     4055.80     20.64 o 
  -1   4   6      438.52      441.82      6.73 o 
   0   4   6      676.87      781.71     10.84 o 
   1   4   6      510.16      539.38     10.23 o 
   2   4   6        3.46       10.47      5.62 o 
   3   4   6      270.24      298.54      8.11 o 
   4   4   6      853.93      788.35     43.24 o 
   5   4   6       63.04       64.85      9.82 o 
   6   4   6       55.04       50.66     14.96 o 
   7   4   6        1.12        5.43      8.04 o 
  -7   5   6       53.08       31.05     21.77 o 
  -6   5   6      119.98      114.42     18.35 o 
  -5   5   6       58.90       59.69      9.43 o 
  -4   5   6       33.51       32.45      4.50 o 
  -3   5   6      640.20      666.83     11.48 o 
  -2   5   6       91.42       90.65      5.89 o 
  -1   5   6      270.60      272.82     10.96 o 
   0   5   6     1242.51     1226.54     26.41 o 
   1   5   6      292.47      278.15     10.27 o 
   2   5   6      481.61      490.89     11.25 o 
   3   5   6       89.21       91.15      5.57 o 
   4   5   6        4.19        2.39      9.02 o 
   5   5   6        7.49        2.12      7.91 o 
   6   5   6        7.19        7.42     18.79 o 
   7   5   6       42.94       30.06     22.06 o 
  -7   6   6       33.24       26.70     23.95 o 
  -6   6   6      113.68       88.08     22.06 o 
  -5   6   6       57.05       29.38     24.10 o 
  -4   6   6        6.12       11.41      8.46 o 
  -3   6   6       83.95       75.77      8.07 o 
  -2   6   6      617.22      617.20      9.78 o 
  -1   6   6       63.99       71.99      9.69 o 
   0   6   6     1497.13     1550.68     24.30 o 
   1   6   6       15.67       13.67      7.21 o 
   2   6   6        6.06       18.43     14.13 o 
   3   6   6      242.59      258.55      8.40 o 
   4   6   6        6.27        7.55      9.54 o 
   5   6   6       16.43       20.16     12.83 o 
   6   6   6       39.73       51.20     19.01 o 
   7   6   6       53.70       50.89     39.99 o 
  -7   7   6        4.62        3.11     44.76 o 
  -6   7   6        0.40      -13.01     28.05 o 
  -5   7   6        3.73        1.41      5.62 o 
  -4   7   6       10.27        6.89     23.38 o 
  -3   7   6        1.68        4.53      7.21 o 
  -1   7   6      232.10      218.13     16.64 o 
   0   7   6        0.64        9.75     13.91 o 
   1   7   6      202.00      182.69     12.49 o 
   2   7   6        0.02       -1.25      4.50 o 
   3   7   6      164.80      148.53      8.56 o 
   4   7   6       54.56       64.13     11.24 o 
   5   7   6        1.06       11.52     16.39 o 
   6   7   6       48.52       55.57     20.21 o 
  -6   8   6        9.17      -14.12     27.78 o 
  -5   8   6        0.82       -1.88     18.77 o 
  -4   8   6      223.52      167.90     27.42 o 
  -3   8   6       10.56        3.24     11.30 o 
  -2   8   6       76.37       79.40      9.45 o 
  -1   8   6      138.69      124.47     16.14 o 
   0   8   6      121.18      109.30     16.27 o 
   1   8   6       63.59       44.27     12.54 o 
   2   8   6        0.70       -2.16      8.32 o 
   3   8   6       44.29       47.39      9.48 o 
   4   8   6        7.12        3.56      6.24 o 
   5   8   6       91.40       71.60     19.64 o 
  -5   9   6       40.66       30.07     28.34 o 
  -4   9   6       47.50       57.83     22.71 o 
  -3   9   6        3.38        1.84     28.77 o 
  -2   9   6        0.52       -1.49      9.13 o 
  -1   9   6      727.22      747.14     23.72 o 
   0   9   6      195.21      230.05     18.95 o 
   1   9   6      243.46      251.15     20.27 o 
   2   9   6      119.49      127.60     15.22 o 
   3   9   6        1.14        5.10     14.69 o 
   4   9   6       47.85       57.01     17.87 o 
   5   9   6       32.12       65.37     30.14 o 
  -5  10   6        2.25       -8.93     87.47 o 
  -4  10   6        1.00       23.39     22.90 o 
  -3  10   6      267.33      265.23     19.09 o 
  -2  10   6      190.11      178.22     17.46 o 
  -1  10   6        1.79       27.07     27.15 o 
   0  10   6        0.88       11.57     14.51 o 
   1  10   6       80.23       43.32     20.38 o 
   2  10   6        2.22       -1.41     10.66 o 
   3  10   6      135.54      144.08     16.42 o 
   4  10   6      176.18      179.68     29.73 o 
   5  10   6        1.70       27.82     53.78 o 
  -4  11   6        1.40        6.65     54.68 o 
  -3  11   6        1.31       50.37     40.42 o 
  -2  11   6        2.16       -5.96     25.34 o 
  -1  11   6        1.67        2.41     19.95 o 
   1  11   6       26.63       55.11     25.67 o 
   2  11   6        0.16       -9.28     17.29 o 
   3  11   6        0.12       17.82     35.23 o 
  -3  12   6      121.73      167.89     52.30 o 
  -2  12   6       39.40       41.63     47.75 o 
  -1  12   6        9.65       28.05     31.99 o 
   0  12   6        6.85       42.74     31.08 o 
   1  12   6        8.42       10.12     44.17 o 
   2  12   6       18.82       39.12     47.21 o 
  -7   1   7        7.77       16.17     16.62 o 
  -6   1   7       54.05       58.15     10.00 o 
  -5   1   7      504.07      492.70      9.98 o 
  -4   1   7       20.13       22.64      4.98 o 
  -3   1   7      329.95      343.25      3.97 o 
  -2   1   7      346.72      357.82      4.47 o 
  -1   1   7       82.01       74.34      3.32 o 
   0   1   7       64.56       53.73      3.62 o 
   1   1   7      325.17      317.12      4.84 o 
   2   1   7       10.98       11.94      2.98 o 
   3   1   7       10.96       10.53      2.69 o 
   4   1   7       18.79       16.33      3.66 o 
   5   1   7       34.88       33.31      6.53 o 
   6   1   7      102.75       69.99     10.78 o 
   7   1   7       20.22       30.08     28.80 o 
  -8   2   7       15.62       30.93     48.86 o 
  -7   2   7       66.14       58.91     17.42 o 
  -6   2   7        1.54       -2.54      6.86 o 
  -5   2   7      156.87      163.92      8.20 o 
  -4   2   7      313.71      297.67      7.33 o 
  -3   2   7       12.82        6.19      2.88 o 
  -2   2   7        4.83        5.52      3.91 o 
  -1   2   7      166.69      161.18     13.36 o 
   0   2   7      495.67      527.86     10.32 o 
   1   2   7      379.50      388.39      5.62 o 
   2   2   7      719.89      739.05      7.56 o 
   3   2   7      705.58      704.21      9.46 o 
   4   2   7      340.05      370.59      7.61 o 
   5   2   7        3.21        7.38      7.43 o 
   6   2   7       41.71       29.18     10.91 o 
   7   2   7        9.86       36.17     34.44 o 
  -7   3   7       57.40       47.06     17.83 o 
  -6   3   7       28.55       15.89     12.08 o 
  -5   3   7      228.30      225.30      9.25 o 
  -4   3   7     1077.44     1072.14     17.31 o 
  -3   3   7      882.98      889.76     10.13 o 
  -2   3   7      250.59      230.03      3.69 o 
  -1   3   7     1510.25     1508.93      9.56 o 
   0   3   7      892.14     1017.25     20.15 o 
   1   3   7     1474.56     1447.41     28.75 o 
   2   3   7     1585.44     1502.45     10.66 o 
   3   3   7     1357.57     1350.80     14.72 o 
   4   3   7      257.35      233.24      6.18 o 
   5   3   7      224.79      201.14      9.30 o 
   6   3   7      556.74      548.92     14.54 o 
   7   3   7      106.22      112.19     23.02 o 
  -8   4   7       32.63       53.80     48.70 o 
  -6   4   7        9.21        8.38     12.93 o 
  -5   4   7       50.31       57.87     17.38 o 
  -4   4   7      201.83      209.42     10.86 o 
  -3   4   7       74.09       73.55      6.77 o 
  -2   4   7     6180.91     6218.83     37.93 o 
  -1   4   7     1708.46     1814.43     27.12 o 
   0   4   7      325.68      319.75     10.90 o 
   1   4   7       68.50       49.09     10.27 o 
   2   4   7      708.67      778.75     10.23 o 
   3   4   7      331.32      330.60      7.70 o 
   4   4   7      839.77      839.06     20.85 o 
   5   4   7       35.79       58.65     10.04 o 
   6   4   7        0.80       10.07     12.64 o 
   7   4   7       10.56       31.67     23.55 o 
  -7   5   7       13.72        9.21     21.39 o 
  -6   5   7       48.58       47.27     24.72 o 
  -5   5   7      284.11      267.76     13.08 o 
  -4   5   7       17.00        7.28      7.58 o 
  -3   5   7       71.53       61.38      6.28 o 
  -2   5   7      698.95      676.52      9.38 o 
  -1   5   7        0.02       -1.26      6.99 o 
   0   5   7      682.53      759.81     15.59 o 
   1   5   7      580.74      622.92     10.89 o 
   2   5   7       87.82       76.57      8.92 o 
   3   5   7       53.63       50.07      4.95 o 
   4   5   7      126.46      128.93     11.87 o 
   5   5   7        2.46       11.31     11.82 o 
   6   5   7      111.90       99.58     17.76 o 
   7   5   7        7.58       10.06     29.77 o 
  -7   6   7       51.03       55.99     23.34 o 
  -6   6   7        9.86       19.78     27.81 o 
  -5   6   7        2.53       -9.88     12.40 o 
  -4   6   7      110.59      133.64     12.49 o 
  -3   6   7      216.51      229.97      7.70 o 
  -2   6   7     3441.39     3358.90     18.00 o 
  -1   6   7     1510.51     1494.39     23.48 o 
   0   6   7     1503.85     1580.53     33.09 o 
   1   6   7       18.17       28.22      7.53 o 
   2   6   7      361.49      348.37     17.85 o 
   3   6   7      457.69      446.35     10.74 o 
   4   6   7      659.76      702.63     13.73 o 
   5   6   7      206.90      217.40     13.13 o 
   6   6   7      131.97      124.40     18.91 o 
   7   6   7        7.01       29.29     41.25 o 
  -7   7   7        7.23      -13.54     26.69 o 
  -6   7   7       79.70       65.68     39.86 o 
  -5   7   7      290.20      265.04     28.48 o 
  -4   7   7      186.41      149.53     24.78 o 
  -3   7   7       32.91       32.67      7.28 o 
  -2   7   7      392.27      406.82      9.21 o 
  -1   7   7      322.89      357.39     17.73 o 
   0   7   7      270.10      254.49     16.86 o 
   1   7   7      482.01      479.27     14.93 o 
   2   7   7      258.66      256.77     13.59 o 
   3   7   7       94.00       98.26      8.40 o 
   4   7   7       27.60       24.71     11.72 o 
   5   7   7        0.07        2.75     10.26 o 
   6   7   7       35.63       50.39     21.67 o 
  -6   8   7        0.12       31.89     44.73 o 
  -5   8   7        2.85        0.10      7.91 o 
  -4   8   7      468.32      428.98     30.56 o 
  -3   8   7      315.70      283.96     21.20 o 
  -2   8   7        1.24        3.26      9.27 o 
  -1   8   7        0.95        6.74     15.75 o 
   0   8   7      217.21      192.23     17.06 o 
   1   8   7        6.52       -3.97      3.97 o 
   2   8   7       28.31       20.11     12.65 o 
   3   8   7       23.60       20.27      9.46 o 
   4   8   7       19.71       11.78     15.38 o 
   5   8   7       16.54       31.87     22.41 o 
  -5   9   7        9.04       -2.28      8.68 o 
  -4   9   7       81.66       97.45     23.94 o 
  -3   9   7       37.48       44.50     19.32 o 
  -2   9   7        7.48        3.15     13.31 o 
  -1   9   7      265.42      290.36     19.82 o 
   0   9   7       17.13       -0.40      5.03 o 
   1   9   7        2.22       16.31     17.75 o 
   2   9   7      106.23      111.39     15.40 o 
   3   9   7       90.13       85.85     13.80 o 
   4   9   7        1.92       13.68     19.30 o 
   5   9   7        0.03        7.54     31.85 o 
  -5  10   7       33.30       16.86     50.11 o 
  -4  10   7      120.38      170.01     28.72 o 
  -3  10   7       21.31       32.90     19.03 o 
  -2  10   7       77.74       64.69     17.16 o 
  -1  10   7       60.52       56.57     16.39 o 
   0  10   7      181.94      162.79     20.07 o 
   1  10   7       14.81       -5.17     15.88 o 
   2  10   7        0.04        2.19     20.98 o 
   3  10   7       31.87       43.52     16.39 o 
   4  10   7       18.07       57.89     31.15 o 
  -4  11   7       21.23       37.67     49.12 o 
  -3  11   7       66.76       68.73     29.81 o 
  -1  11   7        2.95       15.18     24.55 o 
   0  11   7      108.70      131.42     25.16 o 
   1  11   7       54.40       63.36     25.42 o 
   2  11   7       13.49       21.48     27.27 o 
   3  11   7       34.02       39.51     31.15 o 
  -3  12   7        5.53       20.74     53.08 o 
  -2  12   7       60.82       51.96     49.01 o 
  -1  12   7       46.73       72.66     32.32 o 
   0  12   7        3.83       19.30     31.80 o 
   1  12   7        3.22       16.87     31.70 o 
   2  12   7       50.80       55.43     47.92 o 
  -7   0   8      419.36      424.34     20.73 o 
  -6   0   8     1658.31     1789.37     39.43 o 
  -5   0   8       35.96       51.24     17.41 o 
  -4   0   8       21.93       18.35      3.09 o 
  -3   0   8      617.81      654.90      8.06 o 
  -2   0   8        9.26       10.68      3.64 o 
  -1   0   8     3759.39     3601.16     28.57 o 
   0   0   8     2327.29     2372.19     12.22 o 
   1   0   8     1854.63     1819.50     15.49 o 
   2   0   8     1734.15     1785.49     19.24 o 
   3   0   8      357.73      354.78      9.64 o 
   4   0   8       23.32       22.43      8.66 o 
   5   0   8     1737.55     1770.78     16.62 o 
   6   0   8      243.77      231.07     21.17 o 
   7   0   8       50.58       50.55     28.63 o 
  -7   1   8        7.45        5.38     15.00 o 
  -6   1   8      390.22      409.29     14.21 o 
  -5   1   8        6.25       10.51      7.01 o 
  -4   1   8      632.30      659.09      8.04 o 
  -3   1   8      749.26      789.61      7.22 o 
  -2   1   8     1027.16     1066.41      7.36 o 
  -1   1   8      442.44      423.70      8.23 o 
   0   1   8     5493.28     5345.62     25.63 o 
   1   1   8     5523.13     5491.93     20.61 o 
   2   1   8      612.12      630.65      7.09 o 
   3   1   8      334.69      344.89      4.26 o 
   4   1   8      412.48      421.35      5.60 o 
   5   1   8       81.06       71.24      6.52 o 
   6   1   8        0.62       -1.66      8.07 o 
   7   1   8       21.12       42.92     20.38 o 
  -8   2   8        4.43       15.26     48.54 o 
  -7   2   8       20.01       11.53     10.99 o 
  -6   2   8       29.77       26.21     11.67 o 
  -5   2   8      530.06      557.41      9.05 o 
  -4   2   8      624.20      642.13      9.10 o 
  -3   2   8      136.32      123.99      3.98 o 
  -2   2   8        3.98        7.03      3.91 o 
  -1   2   8     1841.65     1905.89      8.93 o 
   0   2   8      706.93      751.75     10.53 o 
   1   2   8     1059.67     1022.77     10.56 o 
   2   2   8      654.54      660.36     10.58 o 
   3   2   8      462.98      497.31      6.55 o 
   4   2   8       28.00       35.30      5.99 o 
   5   2   8       30.01       16.36      8.89 o 
   6   2   8       70.53       57.85     10.74 o 
   7   2   8        0.90        2.84     35.94 o 
  -8   3   8        6.60       -5.22    244.20 o 
  -7   3   8       53.43       38.22     18.50 o 
  -6   3   8      134.74      132.69     12.60 o 
  -5   3   8       22.13       12.60      6.86 o 
  -4   3   8     2404.92     2377.74     23.60 o 
  -3   3   8      949.47      949.55     13.53 o 
  -2   3   8     1537.04     1530.63     19.51 o 
  -1   3   8     1338.77     1485.56     23.34 o 
   0   3   8      364.64      365.43      5.04 o 
   1   3   8     1752.26     1745.91     23.07 o 
   2   3   8     2681.91     2698.72     15.66 o 
   3   3   8     1900.11     1924.62     17.18 o 
   4   3   8       63.66       71.46      5.66 o 
   5   3   8      442.65      438.15     12.88 o 
   6   3   8       33.22       54.00     13.01 o 
   7   3   8        5.80        7.73     24.23 o 
  -7   4   8       71.30       63.77     19.81 o 
  -6   4   8       18.03       23.39     13.07 o 
  -5   4   8        4.97        6.16     17.15 o 
  -4   4   8       11.86       13.39     15.23 o 
  -3   4   8      634.83      606.68      9.89 o 
  -2   4   8      466.53      473.84      5.57 o 
  -1   4   8     2679.38     2930.30     31.03 o 
   0   4   8      349.08      393.02     11.83 o 
   1   4   8      334.56      363.94     11.25 o 
   2   4   8      143.12      129.67      6.45 o 
   3   4   8      882.37      908.21     13.16 o 
   4   4   8      219.02      206.47     12.57 o 
   5   4   8      710.05      731.75     14.71 o 
   6   4   8       18.54       11.28     10.17 o 
   7   4   8        0.03        9.66     24.79 o 
  -7   5   8       10.04       13.08     25.46 o 
  -6   5   8       42.58       31.76     17.58 o 
  -5   5   8       26.06       29.90     12.39 o 
  -4   5   8       72.54       57.28      7.60 o 
  -3   5   8      428.52      407.40      5.69 o 
  -2   5   8       22.35       24.12      3.77 o 
  -1   5   8        2.94        6.61      6.92 o 
   0   5   8      178.22      141.76     11.17 o 
   1   5   8      563.96      586.47     11.59 o 
   2   5   8       38.63       48.14      8.88 o 
   3   5   8       53.44       60.36      6.33 o 
   4   5   8      135.01      131.03     15.67 o 
   5   5   8       33.38       35.66     10.76 o 
   6   5   8      119.38      118.77     16.80 o 
   7   5   8       19.54       18.09     27.52 o 
  -7   6   8        2.47        4.52     10.59 o 
  -6   6   8       19.93        0.67      7.46 o 
  -5   6   8        6.42       22.96     24.61 o 
  -4   6   8       25.07       23.71      8.46 o 
  -3   6   8     1231.39     1250.11     24.13 o 
  -2   6   8      132.77      142.43      6.85 o 
  -1   6   8      168.71      185.40     16.97 o 
   0   6   8      179.67      229.00     21.75 o 
   1   6   8      127.86      129.42      8.86 o 
   2   6   8       34.34       38.91      9.95 o 
   3   6   8      407.44      401.13     12.75 o 
   4   6   8       66.60       44.19     10.30 o 
   5   6   8       25.87       26.64     17.75 o 
   6   6   8       54.20       53.03     19.96 o 
   7   6   8       55.11       51.36     43.23 o 
  -7   7   8       12.45       14.84     45.77 o 
  -6   7   8        7.25       -4.38     48.19 o 
  -5   7   8       25.64       40.58     29.21 o 
  -4   7   8       41.20       20.66     23.67 o 
  -3   7   8       44.93       50.34     10.18 o 
  -2   7   8      533.54      544.87     10.34 o 
  -1   7   8        6.40       -6.94     11.07 o 
   0   7   8      164.39      145.86     15.63 o 
   1   7   8       14.95       -2.13      5.44 o 
   2   7   8       31.65       33.07      9.17 o 
   3   7   8        8.60        6.51      8.36 o 
   4   7   8        0.00       -3.41      4.95 o 
   5   7   8        1.70        1.38      6.19 o 
   6   7   8        6.81       19.61     20.54 o 
  -6   8   8       87.72       70.05     48.58 o 
  -5   8   8        8.74       19.69     34.73 o 
  -4   8   8       78.68      113.31     28.24 o 
  -3   8   8     1281.57     1238.29     27.38 o 
  -2   8   8       17.11        7.82     20.28 o 
  -1   8   8       56.59       52.91     16.09 o 
   0   8   8        0.48       -7.74     15.99 o 
   1   8   8       74.88       51.32     16.24 o 
   2   8   8       62.31       56.86     13.08 o 
   3   8   8      194.15      198.29     10.14 o 
   4   8   8       44.59       66.17     16.70 o 
   5   8   8      109.44       94.19     24.35 o 
  -5   9   8       60.87       11.69     29.66 o 
  -4   9   8       97.99      133.89     33.62 o 
  -3   9   8       64.48       69.70     20.15 o 
  -2   9   8      171.74      156.76     18.68 o 
  -1   9   8        1.32        1.68      3.14 o 
   0   9   8       34.18       27.48     17.93 o 
   1   9   8      163.60      158.79     19.17 o 
   2   9   8      346.99      345.15     24.71 o 
   3   9   8       36.13       40.79     14.04 o 
   4   9   8        1.02        1.19      8.98 o 
   5   9   8       50.28       64.38     36.15 o 
  -5  10   8        0.09       15.97     49.71 o 
  -4  10   8      247.25      300.20     67.49 o 
  -3  10   8       91.46       98.42     20.11 o 
  -2  10   8       58.92       93.91     21.61 o 
  -1  10   8      184.31      183.80     20.89 o 
   0  10   8       44.74       73.05     20.33 o 
   1  10   8       13.37        7.54     31.89 o 
   2  10   8      136.48      135.31     22.28 o 
   3  10   8       15.29       23.51     18.61 o 
   4  10   8       31.52       43.05     27.86 o 
  -3  11   8       11.81       18.63     23.20 o 
  -2  11   8        1.53        4.88     16.98 o 
  -1  11   8        0.88        1.60      5.50 o 
   0  11   8       16.08       33.12     25.43 o 
   1  11   8        2.37       26.87     25.56 o 
   2  11   8        9.05       17.89     21.23 o 
   3  11   8        4.57       33.20     31.22 o 
  -3  12   8       34.37       28.81     54.98 o 
  -2  12   8       49.05       62.07     48.34 o 
  -1  12   8       86.19       84.99     31.99 o 
   0  12   8       31.72       46.73     30.79 o 
   1  12   8       13.00       11.73     32.80 o 
   2  12   8       11.10       54.29     48.70 o 
  -7   1   9        0.04        1.69     15.18 o 
  -6   1   9       19.98       10.28     14.41 o 
  -5   1   9     2046.37     2081.78     16.96 o 
  -4   1   9      390.50      405.77      7.34 o 
  -3   1   9      106.75      121.33      4.11 o 
  -2   1   9     3601.88     3719.58     34.70 o 
  -1   1   9     4606.93     4461.25     58.22 o 
   0   1   9     3768.82     3621.69     11.53 o 
   1   1   9     2641.79     2585.31     13.82 o 
   2   1   9     6110.84     6259.79     45.30 o 
   3   1   9     1070.39     1011.38      6.07 o 
   4   1   9       55.45       50.79      4.36 o 
   5   1   9      753.96      728.65     13.67 o 
   6   1   9       18.17       15.79     11.17 o 
   7   1   9       70.63       57.97     20.78 o 
  -8   2   9      136.39      135.16     32.42 o 
  -7   2   9       68.96       60.88     17.81 o 
  -6   2   9       67.57       55.45     12.10 o 
  -5   2   9       18.86       21.69      6.54 o 
  -4   2   9       30.47       22.94      6.05 o 
  -3   2   9      467.26      460.05      6.16 o 
  -2   2   9     2044.72     2058.37     34.85 o 
  -1   2   9     1148.14     1163.02     10.14 o 
   0   2   9     5024.89     4928.88     31.15 o 
   1   2   9     1862.02     1883.16     13.92 o 
   2   2   9     1006.74     1029.44     12.28 o 
   3   2   9      463.36      458.04      5.94 o 
   4   2   9      857.04      881.21     10.42 o 
   5   2   9       49.44       45.07      9.49 o 
   6   2   9      315.21      321.60     12.82 o 
   7   2   9       63.57       48.91     23.43 o 
  -8   3   9       14.50       16.33     42.55 o 
  -7   3   9        0.20       -0.58     19.35 o 
  -6   3   9        8.20        0.19      5.24 o 
  -5   3   9      375.82      375.39      9.00 o 
  -4   3   9       98.10      108.94     13.37 o 
  -3   3   9      134.05      142.89      6.26 o 
  -2   3   9      354.35      375.22     12.81 o 
  -1   3   9      638.38      758.82     10.04 o 
   0   3   9      812.95      747.00     15.98 o 
   1   3   9      163.95      178.98      6.12 o 
   2   3   9      162.62      161.04      7.29 o 
   3   3   9      715.98      745.39     10.62 o 
   4   3   9      919.80      902.15     17.02 o 
   5   3   9      263.09      233.76     11.05 o 
   6   3   9        1.14        2.05     10.03 o 
   7   3   9       83.87       90.71     25.42 o 
  -7   4   9        0.14        2.68     23.54 o 
  -6   4   9        4.81       12.95     13.42 o 
  -5   4   9      244.57      263.39     18.72 o 
  -4   4   9       53.75       52.80     16.60 o 
  -3   4   9     1149.69     1136.16     22.91 o 
  -2   4   9      235.36      239.67      4.26 o 
  -1   4   9      990.96     1053.22      9.54 o 
   0   4   9      963.57     1109.12     11.80 o 
   1   4   9      484.41      444.77      9.80 o 
   2   4   9       38.20       56.62      6.80 o 
   3   4   9      449.61      443.76      9.38 o 
   4   4   9       14.37        4.78      6.65 o 
   5   4   9       19.31       31.45     10.02 o 
   6   4   9       64.74       51.63     14.65 o 
   7   4   9       50.78       74.93     27.59 o 
  -7   5   9       14.41        2.94      8.94 o 
  -6   5   9       13.87        0.87      4.71 o 
  -5   5   9       64.53       70.45     13.49 o 
  -4   5   9        5.83       11.73     11.17 o 
  -3   5   9       99.42      111.49      3.74 o 
  -2   5   9       21.33       14.85      3.42 o 
  -1   5   9       34.92       24.16     10.22 o 
   0   5   9        9.48       17.55     10.39 o 
   1   5   9      241.46      258.23     12.46 o 
   2   5   9       21.33       34.93      9.11 o 
   3   5   9      186.22      202.93      8.74 o 
   4   5   9     1290.03     1272.48     25.44 o 
   5   5   9      113.03      121.19     11.08 o 
   6   5   9       65.35       50.94     20.34 o 
   7   5   9       98.09      133.79     27.20 o 
  -7   6   9       77.40       89.12     24.46 o 
  -6   6   9        0.36       -0.63     20.97 o 
  -5   6   9       22.22       26.64     25.15 o 
  -4   6   9      109.20      103.76     11.98 o 
  -3   6   9     1174.10     1191.79     20.72 o 
  -2   6   9      692.63      699.92     11.56 o 
  -1   6   9     1004.68     1085.98     29.05 o 
   0   6   9     1788.08     1920.49     35.55 o 
   1   6   9        0.28       -1.94     11.69 o 
   2   6   9       38.97       38.72     10.41 o 
   3   6   9      288.40      305.61     10.23 o 
   4   6   9      199.40      188.07     17.38 o 
   5   6   9        9.43       15.48     18.62 o 
   6   6   9      232.41      244.30     22.04 o 
   7   6   9        2.74       14.82     46.36 o 
  -6   7   9       44.02       42.87     37.98 o 
  -5   7   9       42.22       29.07     29.94 o 
  -4   7   9      363.52      393.76     33.16 o 
  -3   7   9      936.64      988.27     21.42 o 
  -2   7   9      530.34      538.17      9.27 o 
  -1   7   9       29.88       34.95     11.03 o 
   0   7   9       22.04       41.11     21.79 o 
   1   7   9        3.62        8.26     20.18 o 
   2   7   9        1.53        7.03     12.02 o 
   3   7   9      316.12      328.57     10.24 o 
   4   7   9        7.40        6.30      6.82 o 
   5   7   9        2.62       22.87     34.46 o 
   6   7   9        0.91       10.36     27.50 o 
  -5   8   9       59.94       58.21     34.19 o 
  -4   8   9      298.55      248.61     28.51 o 
  -3   8   9       24.41       33.63     13.38 o 
  -2   8   9      183.38      169.24     12.57 o 
  -1   8   9       20.15       27.05     15.32 o 
   0   8   9      122.55      111.44     25.40 o 
   1   8   9        2.42       -6.24      9.41 o 
   2   8   9      146.10      138.89     12.62 o 
   3   8   9        9.15       10.40     12.02 o 
   4   8   9      102.31       75.56     16.29 o 
   5   8   9       14.79       -4.50     10.73 o 
   6   8   9       62.33      100.59     42.57 o 
  -5   9   9        0.45        0.77      9.41 o 
  -4   9   9      173.68      169.34     33.60 o 
  -3   9   9        0.01       16.43     19.46 o 
  -2   9   9       88.46      101.54     17.85 o 
  -1   9   9       26.01       21.94     17.21 o 
   0   9   9      139.33      134.16     18.50 o 
   1   9   9        3.34       -0.37      2.62 o 
   2   9   9        0.75        3.91     12.67 o 
   3   9   9        4.32        9.55     20.08 o 
   4   9   9        4.84       12.87     23.28 o 
   5   9   9       48.03       41.01     36.07 o 
  -5  10   9       63.00       47.11     51.29 o 
  -4  10   9      157.30      172.82     34.59 o 
  -3  10   9        5.30       52.45     24.29 o 
  -2  10   9      220.92      217.31     22.58 o 
  -1  10   9        3.90        5.76     14.10 o 
   0  10   9      253.21      241.04     29.49 o 
   1  10   9       22.87       20.84     21.08 o 
   2  10   9       17.08       18.57     17.46 o 
   3  10   9       12.62        6.26     21.27 o 
   4  10   9        2.01        4.98     33.19 o 
  -3  11   9      137.57      170.72     31.20 o 
  -2  11   9        1.33       -7.03     12.72 o 
  -1  11   9        2.69        2.40     60.99 o 
   0  11   9       10.73       29.18     24.87 o 
   1  11   9       81.12       83.54     26.35 o 
   2  11   9       69.92       92.01     21.49 o 
   3  11   9       96.58       98.35     24.11 o 
  -3  12   9       12.95       37.69     53.45 o 
  -2  12   9       26.57       24.22     49.68 o 
  -1  12   9       49.29       73.36     32.32 o 
   0  12   9        4.74       12.45     32.13 o 
   1  12   9       35.41       50.42     32.27 o 
   2  12   9        1.05        6.94     49.83 o 
  -7   0  10      201.20      203.20     24.99 o 
  -6   0  10       36.42       17.26     20.77 o 
  -5   0  10     2911.06     2988.42     45.97 o 
  -4   0  10      234.62      241.50      7.45 o 
  -3   0  10       31.46       37.21      4.18 o 
  -2   0  10     1172.31     1292.02     34.71 o 
  -1   0  10      125.85      162.17     12.09 o 
   0   0  10       54.31       69.10      4.95 o 
   1   0  10       48.60       63.98      4.21 o 
   2   0  10      551.85      563.80      8.64 o 
   3   0  10      964.49      993.08     14.35 o 
   4   0  10      446.87      437.91     13.49 o 
   5   0  10       82.60       86.66      8.46 o 
   6   0  10       20.50       24.27     21.68 o 
   7   0  10        2.96        3.47     29.66 o 
  -7   1  10        3.49        9.35     20.16 o 
  -6   1  10      153.81      127.82     14.90 o 
  -5   1  10      221.46      234.95      8.77 o 
  -4   1  10        7.24        6.40      5.31 o 
  -3   1  10      188.11      191.18      3.98 o 
  -2   1  10     3335.02     3468.80     39.98 o 
  -1   1  10        1.39        8.76      7.09 o 
   0   1  10      486.49      480.66      5.63 o 
   1   1  10      311.74      342.94      4.16 o 
   2   1  10        2.23        3.97      2.13 o 
   3   1  10      600.34      552.47      7.89 o 
   4   1  10       90.89       90.34      4.48 o 
   5   1  10      113.12      118.07      9.38 o 
   6   1  10       67.47       57.93     10.87 o 
   7   1  10        4.04        1.08     24.46 o 
  -8   2  10        6.53       -0.85      7.69 o 
  -7   2  10       78.30       85.98     21.27 o 
  -6   2  10       49.30       55.03     12.25 o 
  -5   2  10      157.75      148.16      7.17 o 
  -4   2  10      227.82      213.25      7.40 o 
  -3   2  10        0.50        2.94      4.21 o 
  -1   2  10     6322.03     6350.06     78.31 o 
   0   2  10       44.74       39.92      2.69 o 
   1   2  10      116.81      115.43      3.06 o 
   2   2  10     1710.53     1805.19     25.01 o 
   3   2  10       17.68       25.61      4.23 o 
   4   2  10      559.50      539.94      7.53 o 
   5   2  10      715.52      710.22     14.35 o 
   6   2  10        5.59       10.24     11.69 o 
   7   2  10        5.65       17.74     17.84 o 
  -8   3  10        4.95      -11.32     29.76 o 
  -7   3  10       51.51       68.56     22.19 o 
  -6   3  10       26.84       23.30     13.08 o 
  -5   3  10       69.58       74.74      7.58 o 
  -4   3  10      278.90      281.35      7.33 o 
  -3   3  10       23.09       21.15      4.90 o 
  -2   3  10       88.83       92.24     10.47 o 
  -1   3  10      904.41      943.08     11.26 o 
   0   3  10        0.73        2.39      3.68 o 
   1   3  10      225.72      234.05      6.50 o 
   2   3  10        0.49        4.77      7.04 o 
   3   3  10        3.44       13.03     11.58 o 
   4   3  10      606.25      586.88     12.54 o 
   5   3  10       10.47       18.35      9.46 o 
   6   3  10        8.00       14.79     11.70 o 
   7   3  10       33.86       44.81     23.21 o 
  -7   4  10      116.10      130.59     23.14 o 
  -6   4  10      193.45      187.81     13.99 o 
  -5   4  10      179.00      159.67     13.28 o 
  -4   4  10        1.21        0.63      8.37 o 
  -3   4  10       15.91       11.34     13.92 o 
  -2   4  10      447.16      465.90      7.99 o 
  -1   4  10      821.64      832.80     12.34 o 
   0   4  10     1258.96     1307.19     12.54 o 
   1   4  10     1589.51     1679.78     20.98 o 
   2   4  10      897.45      886.86     12.90 o 
   3   4  10       46.07       39.54      7.89 o 
   4   4  10        5.52        4.86     17.72 o 
   5   4  10     1262.52     1277.68     17.93 o 
   6   4  10       53.93       47.88     15.22 o 
   7   4  10      166.11      178.92     26.05 o 
  -7   5  10        9.81       20.75     22.45 o 
  -6   5  10        0.71       -0.59      6.16 o 
  -5   5  10      650.46      695.08     18.03 o 
  -4   5  10      423.83      446.19     33.72 o 
  -3   5  10     2460.60     2390.08     26.03 o 
  -2   5  10      209.08      217.48      4.69 o 
  -1   5  10      351.18      337.78     12.86 o 
   0   5  10       71.95       64.13      6.52 o 
   1   5  10      804.93      844.79     17.39 o 
   2   5  10     2519.17     2563.63     25.37 o 
   3   5  10      303.66      322.88     11.61 o 
   4   5  10     1005.13     1029.58     30.42 o 
   5   5  10      141.63      155.39     12.59 o 
   6   5  10       97.99       97.99     25.84 o 
   7   5  10       57.24       48.37     43.14 o 
  -7   6  10        0.53       14.10     37.53 o 
  -6   6  10       53.78       43.68     21.20 o 
  -5   6  10        9.46        4.93     25.82 o 
  -4   6  10      106.58       77.56     12.40 o 
  -3   6  10      627.40      665.69     10.93 o 
  -2   6  10        0.55        0.25      4.22 o 
  -1   6  10      141.10      153.82     13.18 o 
   0   6  10        6.95        1.60     11.02 o 
   1   6  10        0.56        1.21      9.19 o 
   2   6  10       40.90       36.98     12.13 o 
   3   6  10      248.84      218.54      9.77 o 
   4   6  10       14.03       16.05     16.01 o 
   5   6  10       76.97       80.57     22.68 o 
   6   6  10       74.01       78.91     23.72 o 
   7   6  10       76.14      100.35     45.04 o 
  -6   7  10       23.08       16.57     34.74 o 
  -5   7  10       61.99       63.42     28.79 o 
  -4   7  10      135.94      128.49     14.69 o 
  -3   7  10      112.60      137.91     13.70 o 
  -2   7  10       33.45       33.39      7.87 o 
  -1   7  10      164.22      141.40     11.92 o 
   0   7  10      156.66      139.45     23.17 o 
   1   7  10      209.86      211.12     24.62 o 
   2   7  10      161.64      172.59     14.27 o 
   3   7  10      297.29      311.30     15.53 o 
   4   7  10       14.11       18.56     15.33 o 
   5   7  10       34.28       33.56     28.35 o 
   6   7  10       11.63       34.57     26.87 o 
  -5   8  10       52.20       82.60     35.48 o 
  -4   8  10       33.42       25.72     27.92 o 
  -3   8  10      847.04      895.10     17.90 o 
  -2   8  10       71.02       73.46     11.80 o 
  -1   8  10      512.39      509.25     20.57 o 
   0   8  10       39.42       17.75     15.69 o 
   1   8  10      514.55      495.55     20.32 o 
   2   8  10      185.50      189.02     13.31 o 
   3   8  10      142.74      128.39     11.10 o 
   4   8  10       22.97       11.28     25.18 o 
   5   8  10      118.97      102.80     30.92 o 
   6   8  10        2.17        3.12     43.14 o 
  -5   9  10       43.82       62.82     42.51 o 
  -4   9  10       98.85      103.88     34.48 o 
  -3   9  10      101.80       92.47     19.66 o 
  -2   9  10      183.23      179.92     19.41 o 
  -1   9  10       74.08       57.14     18.62 o 
   0   9  10        5.32       12.60     17.98 o 
   1   9  10       52.48       46.41     18.00 o 
   2   9  10      265.88      253.86     15.25 o 
   3   9  10       54.47       54.29     16.75 o 
   4   9  10       55.08       76.06     24.09 o 
   5   9  10        6.16        4.33     38.89 o 
  -5  10  10        3.47       33.95     50.69 o 
  -4  10  10        0.65       21.79     42.59 o 
  -3  10  10       59.43       89.39     24.67 o 
  -2  10  10       39.05       63.01     36.62 o 
  -1  10  10        6.82        8.58     21.85 o 
   0  10  10       29.32       42.07     27.33 o 
   1  10  10        0.36       -3.13      9.78 o 
   2  10  10       16.24       -0.67     10.98 o 
   3  10  10        0.08       -0.81      6.58 o 
   4  10  10        0.17       21.36     29.29 o 
  -3  11  10       90.55      114.27     45.77 o 
  -2  11  10        0.15       -0.15      3.16 o 
  -1  11  10        1.58        3.95     25.63 o 
   0  11  10        6.36       19.41     26.13 o 
   1  11  10        0.09       19.81     30.58 o 
   2  11  10       26.87       33.21     22.43 o 
   3  11  10       23.58       33.84     24.81 o 
  -2  12  10        0.34       36.41     51.24 o 
  -1  12  10       38.61      107.19     32.92 o 
   0  12  10        1.98       22.73     32.39 o 
   1  12  10        0.95       17.64     19.86 o 
   2  12  10       27.37       27.51     50.45 o 
  -7   1  11       17.89       21.88     21.29 o 
  -6   1  11      215.25      209.61     16.32 o 
  -5   1  11        6.84       17.20      7.58 o 
  -4   1  11      389.63      398.81      6.05 o 
  -3   1  11     3139.26     3174.16     30.19 o 
  -2   1  11     2947.90     2950.96     35.48 o 
  -1   1  11     1864.48     1672.07     17.88 o 
   0   1  11     2811.74     2835.93     20.14 o 
   1   1  11     2052.20     2176.54     10.76 o 
   2   1  11     1049.45     1139.94     10.13 o 
   3   1  11      546.22      588.80      7.10 o 
   4   1  11     2027.47     2003.35     21.11 o 
   5   1  11       13.13        4.30      3.62 o 
   6   1  11       82.77       76.70     11.73 o 
   7   1  11        3.20       12.58     22.02 o 
  -8   2  11       46.29       58.90     45.42 o 
  -7   2  11       25.43       21.93     21.22 o 
  -6   2  11     1046.47     1095.36     22.60 o 
  -5   2  11        1.45        0.42      6.34 o 
  -4   2  11     1497.82     1503.24     20.76 o 
  -3   2  11      292.49      300.00      5.02 o 
  -2   2  11      271.06      323.91      6.96 o 
  -1   2  11     8448.84     8784.50     22.62 o 
   0   2  11     7150.18     7006.81     35.60 o 
   1   2  11     2062.00     1964.29     16.58 o 
   2   2  11     3532.32     3627.44     22.39 o 
   3   2  11       68.43       63.27      4.69 o 
   4   2  11       41.29       35.02      7.95 o 
   5   2  11       21.81       13.87      8.94 o 
   6   2  11       97.51       96.33     12.17 o 
   7   2  11      102.89      110.90     16.81 o 
  -8   3  11       29.58       14.42     34.69 o 
  -7   3  11       82.32       87.98     33.52 o 
  -6   3  11      164.79      146.53     13.24 o 
  -5   3  11       63.54       62.41      7.48 o 
  -4   3  11     1032.27     1006.64     13.54 o 
  -3   3  11       85.16       84.55      7.86 o 
  -2   3  11       52.34       45.97     11.72 o 
  -1   3  11        1.07       12.16      5.03 o 
   0   3  11      252.77      264.75      5.44 o 
   1   3  11     1107.23     1135.17     14.08 o 
   2   3  11       38.81       30.31      6.87 o 
   3   3  11       44.99       29.80     10.72 o 
   4   3  11       12.29        6.81      7.93 o 
   5   3  11      374.48      367.98     13.19 o 
   6   3  11        6.07        6.56      6.92 o 
   7   3  11        8.36       25.79     26.48 o 
  -7   4  11        0.42        0.99     33.42 o 
  -6   4  11       12.97       13.74     14.12 o 
  -5   4  11        6.62        8.65     10.91 o 
  -4   4  11      408.18      381.60     14.49 o 
  -3   4  11      482.22      461.18     20.41 o 
  -2   4  11       83.77       79.38      5.32 o 
  -1   4  11      640.05      719.16     12.08 o 
   0   4  11        1.19        1.77      3.86 o 
   1   4  11      207.19      191.91      8.47 o 
   2   4  11     1619.68     1612.31     44.42 o 
   3   4  11      307.87      315.86     10.59 o 
   4   4  11       58.32       84.90     13.11 o 
   5   4  11       90.76       87.05     10.69 o 
   6   4  11       73.89       58.68     14.88 o 
   7   4  11        0.02       25.51     27.48 o 
  -7   5  11       24.29       11.74     38.86 o 
  -6   5  11        1.78        6.16     14.71 o 
  -5   5  11      113.49      118.39     11.85 o 
  -4   5  11      134.32      133.96     12.51 o 
  -3   5  11      243.98      225.67     13.64 o 
  -2   5  11       37.58       34.87      6.43 o 
  -1   5  11      148.21      159.07      4.13 o 
   0   5  11       50.71       37.86      6.39 o 
   1   5  11      379.14      408.74     14.65 o 
   2   5  11        6.20       15.72     10.72 o 
   3   5  11      187.60      171.05     11.17 o 
   4   5  11      144.98      164.45     21.24 o 
   5   5  11       40.07       31.75     12.99 o 
   6   5  11       86.51      113.62     17.26 o 
   7   5  11       16.15       34.54     41.70 o 
  -6   6  11        3.30       16.89     17.94 o 
  -5   6  11        1.53       -8.98     49.62 o 
  -4   6  11        0.08       18.50     12.94 o 
  -3   6  11      122.81      125.20     13.06 o 
  -2   6  11       47.93       43.26     11.68 o 
  -1   6  11      206.90      228.35     14.37 o 
   0   6  11      323.10      352.83     10.17 o 
   1   6  11       11.28       21.50     13.62 o 
   2   6  11        0.25        8.43     11.66 o 
   3   6  11        3.02        2.49      9.87 o 
   4   6  11       80.02       68.70     21.66 o 
   5   6  11        4.22       13.26     27.20 o 
   6   6  11       47.24      112.21     25.48 o 
   7   6  11        1.20       27.59     44.16 o 
  -6   7  11       18.17       18.10     37.10 o 
  -5   7  11       25.42       12.33     29.95 o 
  -4   7  11      284.88      331.77     20.71 o 
  -3   7  11       29.37       36.24     13.38 o 
  -2   7  11      413.66      386.68     13.57 o 
  -1   7  11        0.06       -3.91      8.91 o 
   0   7  11        2.32       19.02     20.41 o 
   1   7  11       53.79       32.79     13.25 o 
   2   7  11      118.06      128.76     14.21 o 
   3   7  11     1239.15     1296.48     23.28 o 
   4   7  11       60.06       58.89     16.60 o 
   5   7  11       25.88       24.16     28.01 o 
   6   7  11      126.15      143.18     25.83 o 
  -6   8  11       24.77       48.13     43.15 o 
  -5   8  11      135.35       96.30     35.15 o 
  -4   8  11      256.54      246.16     28.91 o 
  -3   8  11       21.43       40.09     15.02 o 
  -2   8  11       70.29       80.32     12.18 o 
  -1   8  11       10.37        8.25     15.98 o 
   0   8  11        0.04       -6.25      8.03 o 
   1   8  11      111.14      109.67     17.22 o 
   2   8  11       61.33       57.00     12.40 o 
   3   8  11        9.31       14.56     11.79 o 
   4   8  11        1.10       -0.15      1.68 o 
   6   8  11       17.33       15.90     43.22 o 
  -5   9  11        4.98        7.64     42.61 o 
  -4   9  11       18.33       15.49     35.88 o 
  -3   9  11        0.89        7.25     30.38 o 
  -2   9  11        2.92       12.38     18.69 o 
  -1   9  11        4.73       -1.33      2.67 o 
   0   9  11        8.41       18.09     17.45 o 
   1   9  11       51.77       61.89     18.57 o 
   2   9  11       20.85       13.59     16.27 o 
   3   9  11       16.64       15.58     17.30 o 
   4   9  11        2.50       11.39     29.93 o 
   5   9  11        0.00        3.68     38.00 o 
  -5  10  11      210.09      225.02     51.70 o 
  -4  10  11       21.48       74.61     42.11 o 
  -3  10  11        4.75       19.13     37.18 o 
  -2  10  11       87.61       91.52     22.57 o 
  -1  10  11        4.31        2.00      8.25 o 
   0  10  11      148.03      152.85     22.45 o 
   1  10  11      139.62      137.21     17.19 o 
   2  10  11        6.05       24.63     32.37 o 
   3  10  11        0.00        0.07      4.11 o 
   4  10  11        0.43       -8.42     23.30 o 
  -3  11  11       34.82       44.80     31.44 o 
  -2  11  11       51.58       71.95     29.12 o 
  -1  11  11      106.19      138.35     26.31 o 
   0  11  11        6.40       18.97     27.25 o 
   1  11  11        1.70       -2.85     10.26 o 
   2  11  11        7.60       27.96     22.46 o 
   3  11  11      118.85       92.79     25.87 o 
  -2  12  11       12.30       19.96     50.99 o 
  -1  12  11       70.52       71.55     50.15 o 
   0  12  11       28.59       59.28     34.20 o 
   1  12  11        4.94       24.49     32.89 o 
   2  12  11       37.59       53.60     51.88 o 
  -7   0  12       63.62       66.99     29.40 o 
  -6   0  12       83.54       80.59     22.20 o 
  -5   0  12     1938.45     1987.99     40.17 o 
  -4   0  12      302.20      304.17     16.14 o 
  -3   0  12      178.58      237.99      7.86 o 
  -2   0  12    18356.17    18928.02     82.87 o 
  -1   0  12       33.46       17.83      9.58 o 
   0   0  12       32.29       26.57      8.48 o 
   1   0  12    18118.03    18409.97    151.86 o 
   2   0  12       10.48       22.48      5.25 o 
   3   0  12       91.46       94.75      8.40 o 
   4   0  12     2923.69     2892.14     42.49 o 
   5   0  12       91.72      108.40     14.96 o 
   6   0  12      198.37      207.50     26.91 o 
   7   0  12      127.84      126.91     31.01 o 
  -8   1  12       16.03       29.99     43.08 o 
  -7   1  12        0.45        0.41     27.90 o 
  -6   1  12      218.10      195.96     16.50 o 
  -5   1  12      144.91      139.58      8.33 o 
  -4   1  12       40.04       42.22      5.14 o 
  -3   1  12     1409.34     1365.76     26.20 o 
  -2   1  12      376.77      366.08      5.31 o 
  -1   1  12      956.25     1034.93     11.93 o 
   0   1  12        4.78       10.53      2.97 o 
   1   1  12       17.18       26.56      3.50 o 
   2   1  12       28.18       22.97      2.65 o 
   3   1  12      712.66      677.86     11.01 o 
   4   1  12      248.69      229.36      8.75 o 
   5   1  12       33.40       40.16      8.94 o 
   6   1  12        3.02        1.94      4.32 o 
   7   1  12       20.88       26.73     22.56 o 
  -8   2  12        6.49      -10.34     71.85 o 
  -7   2  12        0.57       16.33     21.32 o 
  -6   2  12      120.03      127.49     15.20 o 
  -5   2  12       50.04       56.18      7.12 o 
  -4   2  12      266.06      271.16      6.12 o 
  -3   2  12      527.83      529.22      6.59 o 
  -2   2  12      910.27      916.36     16.06 o 
  -1   2  12      355.90      387.58      6.65 o 
   0   2  12     1773.62     1780.26      9.53 o 
   1   2  12       82.78       91.97      3.91 o 
   2   2  12     1024.90     1030.24     14.34 o 
   3   2  12     1019.32      975.97     13.04 o 
   4   2  12      663.32      692.95     11.57 o 
   5   2  12        2.24        4.86     10.92 o 
   6   2  12       53.68       45.21     12.70 o 
   7   2  12        1.21        2.96     18.36 o 
  -8   3  12        0.04        1.74      9.79 o 
  -7   3  12      101.98       98.68     34.66 o 
  -6   3  12       63.69       70.33     13.29 o 
  -5   3  12       18.07        9.77      7.57 o 
  -4   3  12      710.58      695.67     16.64 o 
  -3   3  12        0.84        1.49      5.57 o 
  -2   3  12      448.33      428.39     18.06 o 
  -1   3  12      925.78     1010.75      8.73 o 
   0   3  12       83.70       97.23      4.71 o 
   1   3  12     1954.77     1970.85     12.18 o 
   2   3  12      160.56      177.35     10.86 o 
   3   3  12     1179.00     1156.06     20.74 o 
   4   3  12       41.51       32.60      8.50 o 
   5   3  12      518.51      527.51     13.77 o 
   6   3  12       69.50       57.34     12.42 o 
   7   3  12        0.99       14.41     27.83 o 
  -7   4  12      240.63      250.97     34.51 o 
  -6   4  12       70.89       60.57     14.26 o 
  -5   4  12      184.86      164.29     11.53 o 
  -4   4  12      109.28       84.52     12.36 o 
  -3   4  12      654.23      621.86     20.95 o 
  -2   4  12       35.12       26.25      4.56 o 
  -1   4  12        0.42       -0.24      8.21 o 
   0   4  12      304.26      332.79      6.39 o 
   1   4  12     1445.75     1517.17     17.20 o 
   2   4  12      211.77      200.30      9.59 o 
   3   4  12     1714.81     1664.37     25.93 o 
   4   4  12        1.31        3.21      9.74 o 
   5   4  12       17.76        4.72      5.19 o 
   6   4  12      250.44      227.93     20.54 o 
   7   4  12       57.69       81.97     26.88 o 
  -7   5  12        0.21        6.55     39.36 o 
  -6   5  12      243.59      258.31     18.36 o 
  -5   5  12        0.46        8.05     11.93 o 
  -4   5  12       60.59       45.78     11.82 o 
  -3   5  12      689.48      720.64     23.95 o 
  -2   5  12      587.46      591.93     11.37 o 
  -1   5  12     1497.56     1570.69     31.16 o 
   0   5  12       47.35       38.20      5.85 o 
   1   5  12       57.12       54.33     14.11 o 
   2   5  12       14.23       16.76     10.58 o 
   3   5  12       59.36       59.01      8.77 o 
   4   5  12      266.91      255.09     24.51 o 
   5   5  12       38.28       34.97     13.39 o 
   6   5  12      428.56      468.19     17.85 o 
   7   5  12        5.31        5.18     67.34 o 
  -6   6  12       33.85       40.01     17.31 o 
  -5   6  12      246.92      279.24     14.42 o 
  -4   6  12      650.97      653.11     18.75 o 
  -3   6  12        1.41       -1.79     12.89 o 
  -2   6  12       59.37       59.34     16.82 o 
  -1   6  12        0.90        1.83      6.34 o 
   0   6  12        3.57        5.71      8.14 o 
   1   6  12       71.11       61.06     13.86 o 
   2   6  12       95.32      107.58     12.96 o 
   3   6  12      106.25       92.01     10.66 o 
   4   6  12        9.47       -4.48     22.52 o 
   5   6  12        4.41       -4.63      5.48 o 
   6   6  12        6.29       23.35     22.00 o 
  -6   7  12        4.73       18.01     35.58 o 
  -5   7  12        1.86        7.86     31.10 o 
  -4   7  12        7.08       16.09     15.86 o 
  -3   7  12      104.05      103.47     14.14 o 
  -2   7  12      131.50      108.38     14.27 o 
  -1   7  12      121.75      119.43     13.98 o 
   0   7  12       61.85       49.73     22.58 o 
   1   7  12       31.84       31.98     13.84 o 
   2   7  12       34.43       23.68     13.36 o 
   3   7  12      110.08      140.91     13.37 o 
   4   7  12        0.49        7.46     24.72 o 
   5   7  12      106.60      109.12     30.76 o 
   6   7  12       50.34       55.50     29.86 o 
  -6   8  12      134.99      173.44     41.56 o 
  -5   8  12      151.80      156.56     36.31 o 
  -4   8  12      368.40      410.60     31.10 o 
  -3   8  12       91.50       82.46     16.16 o 
  -2   8  12       59.14       65.13     12.27 o 
  -1   8  12       11.91       -1.03      6.20 o 
   0   8  12       97.44       96.71     24.79 o 
   1   8  12      225.80      220.46     16.89 o 
   2   8  12      438.53      457.93     19.36 o 
   3   8  12      158.68      159.66     12.04 o 
   4   8  12       45.79       54.94     27.38 o 
   5   8  12       14.94        0.63      4.74 o 
   6   8  12        5.29        6.71     47.34 o 
  -5   9  12       45.23       33.64     43.32 o 
  -4   9  12       53.15       56.72     35.41 o 
  -3   9  12      256.99      288.53     30.50 o 
  -2   9  12      270.97      255.57     19.75 o 
  -1   9  12      102.51       92.86     18.94 o 
   0   9  12       20.04       18.36     18.53 o 
   1   9  12        7.07        6.81     18.32 o 
   2   9  12      207.34      212.36     15.87 o 
   3   9  12       36.17       41.43     17.12 o 
   4   9  12      190.36      186.17     32.39 o 
   5   9  12        0.14       -9.29    100.28 o 
  -5  10  12       71.49      141.63     53.07 o 
  -4  10  12       98.85      144.68     42.57 o 
  -3  10  12       21.19       16.44     37.14 o 
  -2  10  12       18.29       27.19     24.08 o 
  -1  10  12        4.34       15.98     22.37 o 
   0  10  12       59.35       82.22     21.78 o 
   1  10  12       39.27       63.31     17.63 o 
   2  10  12       50.32       44.28     18.56 o 
   3  10  12       38.30       41.39     21.34 o 
   4  10  12       24.59       43.30     38.19 o 
  -3  11  12       18.26       24.71     45.89 o 
  -2  11  12       29.15       38.00     29.09 o 
  -1  11  12        2.91       58.34     27.31 o 
   0  11  12        0.64       27.29     27.32 o 
   1  11  12       27.06       36.65     21.30 o 
   2  11  12        0.19       18.35     23.63 o 
   3  11  12       11.83       25.28     31.27 o 
  -1  12  12       11.85        5.46     50.21 o 
   0  12  12       40.44       56.82     27.05 o 
   1  12  12        1.45       12.23     31.64 o 
   2  12  12       31.50       54.19     51.96 o 
  -8   1  13       49.02       67.34     44.43 o 
  -7   1  13        4.30       -3.36     11.79 o 
  -6   1  13        0.79       -6.76     12.97 o 
  -5   1  13        1.93        0.39      4.06 o 
  -4   1  13      703.57      723.57     15.68 o 
  -3   1  13      150.39      146.13      5.12 o 
  -2   1  13      537.72      579.75     13.46 o 
  -1   1  13     1028.36     1105.97     12.58 o 
   0   1  13      423.93      413.10      4.48 o 
   1   1  13     7749.18     8097.27     38.26 o 
   2   1  13      376.63      366.77      4.65 o 
   3   1  13      166.62      157.09      4.15 o 
   4   1  13     1098.89     1103.33     14.28 o 
   5   1  13       97.09       91.97      8.78 o 
   6   1  13        2.22        5.62      9.96 o 
   7   1  13        2.81       27.27     32.20 o 
  -7   2  13       37.28       41.21     21.68 o 
  -6   2  13       64.66       54.60     13.07 o 
  -5   2  13        3.14        1.73      4.58 o 
  -4   2  13     2727.79     2731.10     30.68 o 
  -3   2  13        6.71        4.51      4.20 o 
  -2   2  13     2017.49     2055.49     31.34 o 
  -1   2  13      309.55      368.63     10.81 o 
   0   2  13     2114.19     2153.97     17.33 o 
   1   2  13     2164.20     2280.33     16.63 o 
   2   2  13      133.45      156.02      5.23 o 
   3   2  13      485.05      465.56     13.14 o 
   4   2  13     1949.90     1898.38     17.21 o 
   5   2  13      154.82      144.43     10.73 o 
   6   2  13        5.55        0.48      4.93 o 
   7   2  13       76.19       54.79     17.09 o 
  -8   3  13       54.00       45.06     56.42 o 
  -7   3  13      327.64      289.08     35.36 o 
  -6   3  13        6.06       19.27     18.87 o 
  -5   3  13        2.97        8.58      7.31 o 
  -4   3  13      730.86      723.76     14.87 o 
  -3   3  13      304.71      265.03      7.34 o 
  -2   3  13     1358.16     1350.49     26.97 o 
  -1   3  13      540.59      482.09     10.72 o 
   0   3  13      526.04      524.73      6.40 o 
   1   3  13       11.71        9.46      4.62 o 
   2   3  13      672.86      681.53      7.77 o 
   3   3  13      525.09      512.43     16.89 o 
   4   3  13        1.19        3.07      4.04 o 
   5   3  13      388.66      394.86     13.09 o 
   6   3  13       65.68       74.04     13.44 o 
   7   3  13       22.17       28.22     24.93 o 
  -7   4  13      217.84      212.06     36.00 o 
  -6   4  13       11.13       25.94     14.36 o 
  -5   4  13      183.55      167.89     10.04 o 
  -4   4  13       86.62       71.83     10.81 o 
  -3   4  13      213.65      200.92     19.89 o 
  -2   4  13       65.66       82.02     11.50 o 
  -1   4  13      214.80      201.65      8.21 o 
   0   4  13     1554.09     1437.13     17.90 o 
   1   4  13     1442.86     1483.36     16.41 o 
   2   4  13      685.54      636.71     21.05 o 
   3   4  13      300.29      335.78     19.92 o 
   4   4  13       32.84       31.05     10.95 o 
   5   4  13       69.08       64.56     11.04 o 
   6   4  13        1.41        4.05      6.69 o 
   7   4  13       40.95       74.77     30.63 o 
  -7   5  13       30.66       34.12     40.74 o 
  -6   5  13       34.50       33.73     16.37 o 
  -5   5  13       82.93       77.82     10.46 o 
  -4   5  13       85.00       71.99     10.59 o 
  -3   5  13      489.20      435.16     16.52 o 
  -2   5  13       13.13       13.89      6.97 o 
  -1   5  13      164.43      158.54     12.88 o 
   0   5  13      603.19      595.34     11.45 o 
   1   5  13      231.84      243.67     15.47 o 
   2   5  13      338.64      319.33      7.33 o 
   3   5  13        0.94        5.76     12.37 o 
   4   5  13       41.86       27.76     13.08 o 
   5   5  13      104.70       99.15     13.34 o 
   6   5  13       90.10       83.75     18.35 o 
   7   5  13       36.26      102.15     46.91 o 
  -6   6  13      128.54      105.40     17.67 o 
  -5   6  13      366.91      413.16     14.81 o 
  -4   6  13      405.68      387.39     13.98 o 
  -3   6  13       38.68       38.28     16.48 o 
  -2   6  13        1.56        4.39     39.99 o 
  -1   6  13      253.24      220.69     26.16 o 
   0   6  13      871.05      868.47     16.45 o 
   1   6  13     1161.28     1156.20     22.02 o 
   2   6  13     1157.72     1205.56     28.20 o 
   3   6  13       86.66       91.88     11.27 o 
   4   6  13       74.23       72.17     22.17 o 
   5   6  13       13.11        8.81     18.91 o 
   6   6  13       14.71       22.12     33.67 o 
  -6   7  13        0.17        6.71     24.74 o 
  -5   7  13      114.43      100.71     21.32 o 
  -4   7  13      256.09      279.13     16.68 o 
  -3   7  13       45.95       42.29     14.54 o 
  -2   7  13       96.26       79.15     18.44 o 
  -1   7  13      118.96      115.77     14.57 o 
   0   7  13      408.05      423.23     23.14 o 
   1   7  13       63.22       84.23     19.32 o 
   2   7  13        0.85        8.06     13.31 o 
   3   7  13      952.71      995.49     46.04 o 
   4   7  13      145.89      170.29     22.82 o 
   5   7  13      297.02      303.18     28.81 o 
   6   7  13        7.22       28.34     38.59 o 
  -6   8  13        5.92       19.06     42.80 o 
  -5   8  13        3.21        0.86     24.85 o 
  -4   8  13      155.04      189.96     29.86 o 
  -3   8  13       21.69       31.34     16.23 o 
  -2   8  13        1.40        1.05      7.68 o 
  -1   8  13        9.18        9.57     13.55 o 
   0   8  13        2.62        9.21     22.74 o 
   1   8  13       26.36       28.51     23.12 o 
   2   8  13      151.54      128.65     16.25 o 
   3   8  13       13.59       20.17     16.08 o 
   4   8  13       37.37       25.17     26.33 o 
   5   8  13        7.21       -2.77     28.94 o 
   6   8  13       94.39      155.01     45.24 o 
  -5   9  13       30.90       31.83     29.85 o 
  -4   9  13        5.06       58.23     36.20 o 
  -3   9  13       22.93       40.93     19.71 o 
  -2   9  13       25.60       40.73     29.26 o 
  -1   9  13       47.80       37.41     19.43 o 
   0   9  13       71.38       58.31     19.29 o 
   1   9  13        0.17       -6.48     12.11 o 
   2   9  13        2.08       23.80     15.67 o 
   3   9  13      197.48      168.70     21.30 o 
   4   9  13       39.82       55.15     34.55 o 
   5   9  13       46.55       51.65     42.60 o 
  -4  10  13       64.69       59.03     43.10 o 
  -3  10  13       91.05      133.04     36.15 o 
  -2  10  13       16.73       18.91     34.98 o 
  -1  10  13       79.19       79.88     23.14 o 
   0  10  13       13.50        2.18     11.70 o 
   1  10  13      191.87      197.72     17.44 o 
   2  10  13      107.93       91.71     19.49 o 
   3  10  13       59.04       76.76     25.82 o 
   4  10  13        3.15       12.00     41.42 o 
  -3  11  13        1.05       12.79     47.48 o 
  -2  11  13        1.79       28.87     39.63 o 
  -1  11  13      110.82      125.64     28.61 o 
   0  11  13        2.93       17.37     21.11 o 
   1  11  13       14.39       27.90     22.01 o 
   2  11  13        0.04       21.65     23.51 o 
   3  11  13        0.59       21.31     32.24 o 
  -1  12  13        2.69      -12.21     26.28 o 
   0  12  13       18.76       35.67     33.28 o 
   1  12  13       12.46       34.28     32.55 o 
  -7   0  14        4.39       -9.10     14.69 o 
  -6   0  14       11.53        4.62      9.98 o 
  -5   0  14     1825.75     1911.69     41.07 o 
  -4   0  14      871.16      933.71     13.53 o 
  -3   0  14     2507.93     2571.43     37.47 o 
  -2   0  14      520.91      502.45     18.73 o 
  -1   0  14     3865.05     3714.74     35.80 o 
   0   0  14     1725.11     1728.35     22.86 o 
   1   0  14     8077.06     8233.88     51.40 o 
   2   0  14     3287.25     3200.13     18.89 o 
   3   0  14     7807.09     7558.27     66.69 o 
   4   0  14      661.05      651.91     15.98 o 
   5   0  14      305.54      310.73     26.00 o 
   6   0  14        4.08        8.18     17.35 o 
   7   0  14        2.22       -0.38      1.78 o 
  -8   1  14        0.11       20.21     46.18 o 
  -7   1  14       95.55      112.22     23.00 o 
  -6   1  14       17.64       19.14     16.67 o 
  -5   1  14      431.96      481.00     15.11 o 
  -4   1  14      182.96      182.73      7.99 o 
  -3   1  14      680.22      689.73      7.99 o 
  -2   1  14      870.75      856.21     12.30 o 
  -1   1  14      760.95      757.83     10.83 o 
   0   1  14     4779.10     4891.36     43.01 o 
   2   1  14       70.40      158.11     34.34 o 
   3   1  14      306.88      273.54      4.28 o 
   4   1  14       30.18       31.09      8.14 o 
   5   1  14      429.78      434.31     12.19 o 
   6   1  14      302.35      306.43     14.02 o 
   7   1  14       62.10       62.97     20.02 o 
  -8   2  14        0.54        1.28      4.17 o 
  -7   2  14       28.39        1.14     15.84 o 
  -6   2  14      186.19      182.44     22.90 o 
  -5   2  14       55.11       58.32      7.40 o 
  -4   2  14       94.55      107.42      7.93 o 
  -3   2  14     1793.39     1866.68     13.23 o 
  -2   2  14        6.57       12.18      2.45 o 
  -1   2  14        0.00        4.83      2.67 o 
   0   2  14      660.22      664.83      7.79 o 
   1   2  14       87.51       79.98      4.23 o 
   2   2  14      751.31      752.57     12.46 o 
   3   2  14      340.75      345.09     10.48 o 
   4   2  14      150.85      149.29      9.20 o 
   5   2  14      119.24      102.16     11.00 o 
   6   2  14       21.94       14.20     10.02 o 
   7   2  14        8.93        9.08      9.68 o 
  -7   3  14        6.88        7.23     35.81 o 
  -6   3  14       20.92       24.73     13.44 o 
  -5   3  14      152.32      156.40      8.23 o 
  -4   3  14      129.74      134.30     11.00 o 
  -3   3  14      650.54      614.95     14.87 o 
  -2   3  14     2829.82     2882.91     36.09 o 
  -1   3  14     1553.16     1434.51     11.67 o 
   0   3  14     1001.00     1059.98      8.28 o 
   1   3  14      158.62      151.25      5.14 o 
   2   3  14      489.24      495.76      7.46 o 
   3   3  14      210.49      197.53     11.35 o 
   4   3  14       10.05        6.51      4.77 o 
   5   3  14     1167.34     1222.57     18.65 o 
   6   3  14       86.36       87.70     13.75 o 
   7   3  14      144.64      164.25     23.05 o 
  -7   4  14        9.02       27.97     37.05 o 
  -6   4  14      497.60      534.28     20.76 o 
  -5   4  14      384.98      370.06     12.98 o 
  -4   4  14      101.30       72.82     12.35 o 
  -3   4  14      322.23      302.23     14.31 o 
  -2   4  14      155.60      125.80     11.69 o 
  -1   4  14       20.21       37.12      7.13 o 
   0   4  14        0.04       25.21      8.97 o 
   1   4  14      227.35      243.83      8.11 o 
   2   4  14       29.46       25.23      2.99 o 
   3   4  14      890.00      867.16     26.95 o 
   4   4  14        0.41        0.54      9.65 o 
   5   4  14        0.14       -1.44      7.47 o 
   6   4  14        3.05       -0.58      5.87 o 
   7   4  14        4.12       43.94     39.33 o 
  -7   5  14        8.76       -6.00    136.74 o 
  -6   5  14       88.46       87.24     16.20 o 
  -5   5  14        6.57       11.03     10.34 o 
  -4   5  14      235.57      221.45     12.39 o 
  -3   5  14        0.46       -1.39      2.36 o 
  -2   5  14      164.08      168.51      8.05 o 
  -1   5  14      138.21      146.00     13.81 o 
   0   5  14      102.57       93.75     11.15 o 
   1   5  14        1.28       -6.11      7.16 o 
   2   5  14      438.22      438.67      7.94 o 
   3   5  14      423.09      404.79     16.61 o 
   4   5  14       19.98       13.27     14.08 o 
   5   5  14       28.97       34.21     13.34 o 
   6   5  14       20.40       44.70     18.55 o 
  -6   6  14       19.10        8.40     23.11 o 
  -5   6  14       13.51        8.38      8.93 o 
  -4   6  14      104.51       93.97     11.87 o 
  -3   6  14        0.35       12.25     12.75 o 
  -2   6  14        7.08       10.24     12.86 o 
  -1   6  14        0.64       16.58     13.76 o 
   0   6  14       76.92       86.31      8.21 o 
   1   6  14       23.71       27.02     17.84 o 
   2   6  14      226.60      224.57     17.67 o 
   3   6  14        0.68        8.61     11.27 o 
   4   6  14        0.93        3.37     24.08 o 
   5   6  14        0.12       15.84     22.09 o 
   6   6  14       61.55       66.85     26.24 o 
  -6   7  14        4.91       -0.38      9.45 o 
  -5   7  14       58.45       60.33     22.52 o 
  -4   7  14       37.98       40.03     13.76 o 
  -3   7  14       21.87       31.05     14.59 o 
  -2   7  14       52.97       43.74     17.71 o 
  -1   7  14       64.71       48.00     13.45 o 
   0   7  14       76.24       76.04     13.07 o 
   1   7  14      131.97      128.48     19.19 o 
   2   7  14       50.95       54.71     17.53 o 
   3   7  14       39.55       40.86     13.87 o 
   4   7  14      104.17       92.79     23.41 o 
   5   7  14       11.54       -2.46     10.84 o 
   6   7  14       54.96       61.94     42.90 o 
  -6   8  14       23.90       18.80     45.79 o 
  -5   8  14        8.21       10.42     26.16 o 
  -4   8  14      168.09      186.24     30.89 o 
  -3   8  14       15.92       24.55     16.71 o 
  -2   8  14        5.02       10.60     21.75 o 
  -1   8  14       24.03       20.47     19.30 o 
   0   8  14       40.97       42.50     23.17 o 
   1   8  14       79.11       86.85     16.52 o 
   2   8  14      177.27      177.50     21.04 o 
   3   8  14       97.05       91.21     16.37 o 
   4   8  14        4.38       13.15     26.96 o 
   5   8  14        2.43        4.66     22.46 o 
  -5   9  14       11.89       35.50     31.70 o 
  -4   9  14       87.28       94.55     36.83 o 
  -3   9  14        0.13       12.88     20.40 o 
  -2   9  14      232.68      257.42     18.83 o 
  -1   9  14      150.38      129.60     19.04 o 
   0   9  14       79.66       80.56     14.98 o 
   1   9  14       78.79       82.97     14.80 o 
   2   9  14      126.94      147.04     18.67 o 
   3   9  14        0.59        2.30     14.07 o 
   4   9  14      315.15      300.54     35.89 o 
   5   9  14       26.77       34.73     40.85 o 
  -4  10  14       38.24       75.18     30.39 o 
  -3  10  14       65.49       73.18     37.10 o 
  -2  10  14        8.39        8.30     34.07 o 
  -1  10  14        0.09       -0.14      9.49 o 
   0  10  14       19.66        9.00     13.68 o 
   1  10  14       69.62      109.08     17.69 o 
   2  10  14        2.08        6.15     22.96 o 
   3  10  14      112.13      128.05     26.38 o 
   4  10  14        0.66        2.67     36.63 o 
  -3  11  14        2.65       15.97     48.34 o 
  -2  11  14        0.00       26.97     40.69 o 
  -1  11  14       18.02       41.49     28.38 o 
   0  11  14       35.33       57.94     22.09 o 
   1  11  14       43.80       55.59     23.26 o 
   2  11  14        1.98       44.51     44.76 o 
   3  11  14       47.02       45.76     33.01 o 
   0  12  14       28.97       29.57     41.31 o 
   1  12  14       45.51       26.63     47.58 o 
  -8   1  15       52.26       29.07     45.37 o 
  -7   1  15        4.08        7.52     23.59 o 
  -6   1  15       31.95       22.22     16.72 o 
  -5   1  15      733.08      741.93     21.13 o 
  -4   1  15       62.67       57.46      7.83 o 
  -3   1  15       61.79       55.50      3.26 o 
  -2   1  15       65.39       94.47      7.46 o 
   0   1  15     1073.28     1194.92      7.46 o 
   1   1  15       70.37       66.22      3.86 o 
   2   1  15      212.92      215.21      4.64 o 
   3   1  15       15.51       16.54      2.94 o 
   4   1  15     3040.64     3025.26     31.06 o 
   5   1  15      298.48      295.04     11.07 o 
   6   1  15       70.56       63.91     14.70 o 
   7   1  15       10.77       21.62     20.17 o 
  -7   2  15        7.52       16.56     32.69 o 
  -6   2  15        0.13        4.95     17.68 o 
  -5   2  15       12.61       12.54      7.44 o 
  -4   2  15      973.55      928.11     12.52 o 
  -3   2  15     1256.92     1269.54     10.97 o 
  -2   2  15      575.80      610.66      5.51 o 
  -1   2  15      389.93      368.72      9.47 o 
   0   2  15      415.76      420.05      9.73 o 
   1   2  15      415.85      404.83      6.09 o 
   2   2  15      880.99      868.53      8.65 o 
   3   2  15        7.23        3.88      8.03 o 
   4   2  15      241.92      249.68     10.15 o 
   5   2  15      115.02      123.30     12.39 o 
   6   2  15        0.90        1.61     10.36 o 
   7   2  15       66.86       84.73     20.92 o 
  -7   3  15       19.62       17.49     36.69 o 
  -6   3  15      535.27      557.90     34.07 o 
  -5   3  15      310.79      306.73      9.34 o 
  -4   3  15      327.07      309.69     12.33 o 
  -3   3  15      160.97      161.00      5.20 o 
  -2   3  15       27.70       34.21     10.77 o 
  -1   3  15      612.24      650.26      9.24 o 
   0   3  15     2774.98     2756.70     16.30 o 
   1   3  15     1128.69     1163.80      9.56 o 
   2   3  15      523.98      513.91     11.37 o 
   3   3  15       24.19       24.73      9.73 o 
   4   3  15       28.59       25.68      9.41 o 
   5   3  15        0.15        4.97     10.00 o 
   6   3  15       12.38        6.86     10.89 o 
   7   3  15       62.50       63.55     21.95 o 
  -7   4  15        0.35        2.21     38.33 o 
  -6   4  15       53.11       55.83     18.25 o 
  -5   4  15       50.63       52.35      9.60 o 
  -4   4  15       10.06        2.36     12.62 o 
  -3   4  15      555.95      564.23     14.63 o 
  -2   4  15       59.56       50.30     12.37 o 
  -1   4  15       48.19       56.70     10.77 o 
   0   4  15     1215.21     1263.82     17.48 o 
   1   4  15       86.52       83.32      6.38 o 
   2   4  15       90.48       90.53      2.57 o 
   3   4  15      931.59      903.78     20.49 o 
   4   4  15      140.58      119.82     13.13 o 
   5   4  15        3.04        0.69      7.54 o 
   6   4  15        5.65        6.45      9.68 o 
   7   4  15        5.86       32.31     45.32 o 
  -7   5  15       28.68       35.59     42.07 o 
  -6   5  15      194.05      203.75     19.88 o 
  -5   5  15       12.65       16.26     11.59 o 
  -4   5  15        0.67        1.61      9.54 o 
  -3   5  15        5.17       24.60     11.92 o 
  -2   5  15        4.79        9.93     11.54 o 
  -1   5  15       67.60       65.72     13.62 o 
   0   5  15      464.44      455.58     13.94 o 
   1   5  15       79.79       88.36     10.46 o 
   2   5  15      316.57      305.26      7.31 o 
   3   5  15       94.80      105.55     13.58 o 
   4   5  15       43.75       33.39     15.65 o 
   5   5  15        1.68        5.76     14.22 o 
   6   5  15       64.05       73.38     19.13 o 
  -6   6  15       20.02       23.55     35.88 o 
  -5   6  15      368.38      391.11     13.61 o 
  -4   6  15      156.22      162.45     12.71 o 
  -3   6  15      394.54      420.47     18.04 o 
  -2   6  15      680.61      677.89     19.38 o 
  -1   6  15      266.64      257.28     15.11 o 
   0   6  15       30.02       27.89     13.90 o 
   1   6  15       37.17       27.80     17.06 o 
   2   6  15       63.01       58.49      7.44 o 
   3   6  15      230.75      238.45     13.08 o 
   4   6  15      396.71      357.95     28.75 o 
   5   6  15      196.54      212.49     20.05 o 
   6   6  15       37.86       48.36     25.46 o 
  -6   7  15      105.20      129.47     27.79 o 
  -5   7  15       60.55       64.77     21.97 o 
  -4   7  15       38.14       67.39     14.53 o 
  -3   7  15        0.05        0.02      6.68 o 
  -2   7  15        5.36       13.34     12.65 o 
  -1   7  15      244.21      256.22     17.52 o 
   0   7  15      950.88      960.32     31.79 o 
   1   7  15      591.07      596.07     26.48 o 
   2   7  15      912.89      939.20     28.74 o 
   3   7  15        1.62        0.53      6.33 o 
   4   7  15       58.90       62.40     24.85 o 
   5   7  15      102.37       99.85     35.09 o 
   6   7  15       13.16       32.42     44.79 o 
  -6   8  15       10.61       46.13     44.80 o 
  -5   8  15       11.52        8.75     26.64 o 
  -4   8  15        1.62       26.11     27.42 o 
  -3   8  15       43.78       37.24     14.80 o 
  -2   8  15        5.47       -2.77      8.45 o 
  -1   8  15       35.97       19.16     15.03 o 
   0   8  15        1.63       -0.18      0.53 o 
   1   8  15      154.73      136.90     22.92 o 
   2   8  15        0.59       20.52     21.30 o 
   3   8  15       27.60       37.76     17.00 o 
   4   8  15        0.56       16.11     29.51 o 
   5   8  15        7.84        8.01     39.21 o 
  -5   9  15        3.52       18.32     29.75 o 
  -4   9  15       28.34       47.85     26.68 o 
  -3   9  15        7.77       12.88     20.36 o 
  -2   9  15       76.30       80.16     14.63 o 
  -1   9  15       20.85       29.25     17.78 o 
   0   9  15      123.99      112.42     18.32 o 
   1   9  15       45.65       34.79     23.35 o 
   2   9  15      591.97      615.11     22.55 o 
   3   9  15        0.76       -0.03      1.20 o 
   4   9  15        0.71        3.60     37.14 o 
   5   9  15       37.11       40.55     42.75 o 
  -4  10  15       71.64      100.65     30.78 o 
  -3  10  15      207.14      211.17     27.28 o 
  -2  10  15       15.53       38.63     33.90 o 
  -1  10  15       19.38        5.25     12.50 o 
   0  10  15        0.14       17.23     30.92 o 
   1  10  15       53.34       51.36     22.21 o 
   2  10  15        2.04       -0.08      2.82 o 
   3  10  15      135.89      121.97     26.05 o 
   4  10  15        7.35       10.89     45.07 o 
  -2  11  15       22.45       20.53     28.54 o 
  -1  11  15       76.12       90.62     27.86 o 
   0  11  15       94.18      107.69     27.78 o 
   1  11  15       51.23       33.78     27.69 o 
   2  11  15       21.13       23.10     45.72 o 
   3  11  15       20.09       27.55     33.80 o 
   0  12  15        7.86       25.99     48.49 o 
   1  12  15       16.17       26.27     45.91 o 
  -8   0  16       17.19       23.82     48.59 o 
  -7   0  16        0.93        3.38     34.80 o 
  -6   0  16       22.03       12.99     25.40 o 
  -5   0  16       14.97       32.73     19.57 o 
  -4   0  16       61.32       60.40     17.85 o 
  -3   0  16      789.30      876.24     27.14 o 
  -2   0  16     1319.90     1357.52     28.20 o 
  -1   0  16     3810.75     3722.21     38.51 o 
   0   0  16      314.29      273.29     13.23 o 
   1   0  16      862.16      967.41     15.90 o 
   2   0  16      108.01      108.32      5.70 o 
   3   0  16        8.64        1.60      4.39 o 
   4   0  16     2221.30     2127.26     61.05 o 
   5   0  16       27.57       33.90     13.13 o 
   6   0  16       40.37       42.09     18.37 o 
   7   0  16       27.14       29.99     36.40 o 
  -8   1  16        0.44        7.93     49.76 o 
  -7   1  16      110.52      101.14     24.18 o 
  -6   1  16       35.60       33.94     17.96 o 
  -5   1  16      397.91      386.68     17.26 o 
  -4   1  16       37.69       36.02      6.77 o 
  -3   1  16      783.83      842.23      9.45 o 
  -2   1  16       17.56       22.01      2.71 o 
  -1   1  16      603.46      536.06     24.74 o 
   0   1  16       91.37      108.73      6.95 o 
   1   1  16      274.44      296.36      5.16 o 
   2   1  16      141.41      146.66      4.76 o 
   3   1  16       17.67       17.79      3.31 o 
   4   1  16      269.61      284.04      9.82 o 
   5   1  16      111.47       99.38      9.99 o 
   6   1  16       14.64       16.46     15.71 o 
   7   1  16       39.99       54.74     21.95 o 
  -7   2  16       59.60       44.82     24.71 o 
  -6   2  16      121.28      120.01     18.53 o 
  -5   2  16      240.82      242.04      8.43 o 
  -4   2  16        7.65        7.81      6.31 o 
  -3   2  16      111.28      115.50      5.13 o 
  -2   2  16       39.49       33.60      4.34 o 
  -1   2  16      256.22      288.27      4.92 o 
   0   2  16     1834.41     1863.84     18.96 o 
   1   2  16      610.30      603.16      7.26 o 
   2   2  16     1126.42     1079.45     12.97 o 
   3   2  16      459.69      463.46     12.62 o 
   4   2  16       76.13       77.38      8.35 o 
   5   2  16        2.98       -1.39      4.91 o 
   6   2  16       12.89       14.45     13.71 o 
   7   2  16       17.17       25.53     22.91 o 
  -7   3  16       65.69       28.72     36.85 o 
  -6   3  16        8.23       24.72     18.12 o 
  -5   3  16      563.19      584.84     10.91 o 
  -4   3  16      373.50      361.35     13.32 o 
  -3   3  16      189.51      189.69      7.25 o 
  -2   3  16        4.75        2.35      8.49 o 
  -1   3  16     1018.07     1012.22     18.90 o 
   0   3  16      200.07      194.17      5.51 o 
   1   3  16       39.60       41.36      4.98 o 
   2   3  16     1414.49     1419.72     11.39 o 
   3   3  16        1.24       -2.16      4.94 o 
   4   3  16      119.15      105.95     10.32 o 
   5   3  16       11.43        1.72      6.40 o 
   6   3  16       16.91       23.28     15.18 o 
   7   3  16        1.95       12.60     20.17 o 
  -7   4  16      155.66      134.11     39.38 o 
  -6   4  16      193.94      190.26     19.70 o 
  -5   4  16       97.94       98.13     10.26 o 
  -4   4  16      686.22      668.06     19.56 o 
  -3   4  16      239.80      227.18     12.27 o 
  -2   4  16      531.91      506.92     13.27 o 
  -1   4  16     1011.52     1043.43     11.81 o 
   0   4  16       70.24       87.00      6.57 o 
   1   4  16      418.49      442.51      8.77 o 
   2   4  16      531.50      529.69     14.58 o 
   3   4  16      375.16      390.50     25.60 o 
   4   4  16      176.26      186.66     13.87 o 
   5   4  16       15.33       20.45     12.45 o 
   6   4  16       10.86        2.07      8.38 o 
  -6   5  16       14.88       19.05     21.46 o 
  -5   5  16      326.52      378.52     13.00 o 
  -4   5  16        5.92       10.80     13.17 o 
  -3   5  16       49.82       62.84     12.29 o 
  -2   5  16      777.65      810.74     19.90 o 
  -1   5  16     2097.08     2141.89     27.24 o 
   0   5  16     1067.99     1091.28     15.41 o 
   1   5  16      959.64      941.02     12.22 o 
   2   5  16       44.08       35.18      4.93 o 
   3   5  16        0.28        2.16      9.21 o 
   4   5  16      297.63      315.83     20.67 o 
   5   5  16       39.20       45.18     12.75 o 
   6   5  16      270.84      312.11     19.49 o 
  -6   6  16        8.62       35.86     25.22 o 
  -5   6  16      198.04      195.46     13.66 o 
  -4   6  16       45.46       35.56     12.41 o 
  -3   6  16        0.51        6.47     14.39 o 
  -2   6  16       54.92       32.72     13.98 o 
  -1   6  16      118.08       93.60     14.34 o 
   0   6  16        4.09       13.84     14.38 o 
   1   6  16       91.22       50.59     16.86 o 
   2   6  16      637.24      635.50     11.46 o 
   3   6  16        2.81       -1.52      8.94 o 
   4   6  16       14.00       36.48     24.92 o 
   5   6  16        1.30        7.54     22.01 o 
   6   6  16        1.64        7.04     26.26 o 
  -6   7  16       33.89       34.59     28.71 o 
  -5   7  16       65.17       78.05     18.51 o 
  -4   7  16        0.75       -6.30      8.27 o 
  -3   7  16      115.43      126.81     12.87 o 
  -2   7  16       35.17       41.50     13.78 o 
  -1   7  16      323.97      309.25     17.34 o 
   0   7  16       82.67       86.18     14.41 o 
   1   7  16      446.52      453.32     25.95 o 
   2   7  16      188.87      187.69     20.09 o 
   3   7  16      101.65      119.10     15.23 o 
   4   7  16       28.85       15.28     27.26 o 
   5   7  16        8.96       23.16     23.23 o 
   6   7  16        8.33       30.83     41.85 o 
  -6   8  16       31.23       36.99     49.41 o 
  -5   8  16        0.84        0.43     40.08 o 
  -4   8  16      125.27      107.86     17.60 o 
  -3   8  16       56.92       57.93     14.99 o 
  -2   8  16       32.03       37.26     13.61 o 
  -1   8  16       76.12       50.70     15.74 o 
   0   8  16        0.79        4.06     19.96 o 
   1   8  16        7.87        5.45     21.90 o 
   2   8  16      721.66      779.44     29.82 o 
   3   8  16       86.47      107.06     16.67 o 
   4   8  16       97.96       75.47     31.08 o 
   5   8  16       14.97       32.69     37.45 o 
  -5   9  16       41.50       57.81     33.00 o 
  -4   9  16        7.93       21.28     25.92 o 
  -3   9  16        1.16        8.19     16.66 o 
  -2   9  16       19.09       22.01     17.73 o 
  -1   9  16      167.57      125.92     18.19 o 
   0   9  16        9.70        4.48     27.07 o 
   1   9  16       96.86       94.22     24.89 o 
   2   9  16      128.46      153.33     26.18 o 
   3   9  16      395.83      393.14     23.74 o 
   4   9  16        7.02       11.55     38.89 o 
   5   9  16       63.74       84.49     47.57 o 
  -4  10  16       19.58       45.69     47.32 o 
  -3  10  16        7.21       63.62     26.79 o 
  -2  10  16       44.63       58.01     23.00 o 
  -1  10  16       45.68       35.18     23.04 o 
   0  10  16        0.36        8.85     18.77 o 
   1  10  16       84.90       56.07     30.10 o 
   2  10  16      155.55      146.58     25.02 o 
   3  10  16       22.48       23.90     26.84 o 
  -2  11  16        0.33        8.34     29.93 o 
  -1  11  16       51.46       47.98     28.38 o 
   0  11  16        0.34       17.37     26.49 o 
   1  11  16        2.09       59.44     28.21 o 
   2  11  16        0.41       38.92     46.16 o 
   3  11  16      110.45      104.53     34.43 o 
   1  12  16        2.47       18.14     49.20 o 
  -7   1  17      108.86      113.39     23.35 o 
  -6   1  17      536.61      529.11     22.72 o 
  -5   1  17      168.04      176.77     22.86 o 
  -4   1  17      182.48      182.14     11.46 o 
  -3   1  17       31.73       31.82      4.59 o 
  -2   1  17       11.70       18.76      7.45 o 
  -1   1  17      493.90      482.88     12.06 o 
   0   1  17     2139.43     2093.05     15.78 o 
   1   1  17     1726.43     1632.30     11.00 o 
   2   1  17      400.95      358.64      5.90 o 
   3   1  17     1412.65     1366.65     24.72 o 
   4   1  17       93.11       93.43      8.86 o 
   5   1  17        1.24        9.88      8.50 o 
   6   1  17      184.04      182.85     13.69 o 
   7   1  17       89.56       69.54     20.93 o 
  -7   2  17       18.03       29.18     25.23 o 
  -6   2  17       79.90       59.60     18.49 o 
  -5   2  17      267.34      290.81     10.20 o 
  -4   2  17      518.49      527.95     14.68 o 
  -3   2  17     1359.98     1422.54     13.09 o 
  -2   2  17      836.69      855.26      9.77 o 
  -1   2  17       92.00       89.89      4.26 o 
   0   2  17      875.20      931.14      8.87 o 
   1   2  17      136.07      130.95      5.01 o 
   2   2  17      192.91      197.90      6.23 o 
   3   2  17     3730.67     3582.18     30.01 o 
   4   2  17      187.45      190.51      9.88 o 
   5   2  17      623.92      649.38     14.09 o 
   6   2  17       78.95       66.00     14.88 o 
   7   2  17       22.31       28.84     21.90 o 
  -7   3  17       22.52       22.34     36.91 o 
  -6   3  17       75.48       84.39     19.38 o 
  -5   3  17       33.84       31.09      8.36 o 
  -4   3  17      427.10      433.57     13.50 o 
  -3   3  17       29.59       21.38      3.26 o 
  -2   3  17        0.18       -2.50      7.27 o 
  -1   3  17      426.48      451.91      8.59 o 
   0   3  17     1151.93     1159.69      9.74 o 
   1   3  17      726.63      737.61      8.66 o 
   2   3  17      193.46      206.24      6.90 o 
   3   3  17      676.13      664.00     13.40 o 
   4   3  17       13.75        6.38      5.51 o 
   5   3  17       20.33       21.23     11.49 o 
   6   3  17        2.88       10.44     14.11 o 
   7   3  17        0.67       -0.81      8.32 o 
  -7   4  17        6.73        9.21     40.14 o 
  -6   4  17      172.47      200.60     20.16 o 
  -5   4  17        5.22        3.75      5.88 o 
  -4   4  17       18.96       38.24     13.05 o 
  -3   4  17      105.13       83.93     10.96 o 
  -2   4  17       39.29       52.55     10.05 o 
  -1   4  17       33.14       47.18     10.61 o 
   0   4  17       92.51      108.92     16.73 o 
   1   4  17        3.98       14.93      6.39 o 
   2   4  17     1524.86     1492.01     14.59 o 
   3   4  17       25.10       29.29     13.13 o 
   4   4  17      220.66      212.94     14.34 o 
   5   4  17       25.99       21.68     11.96 o 
   6   4  17       12.76       22.76     15.91 o 
  -6   5  17       36.23       45.50     29.94 o 
  -5   5  17       44.12       50.92     12.21 o 
  -4   5  17      107.85      105.20     12.64 o 
  -3   5  17      111.41       98.67     11.36 o 
  -2   5  17       38.20       35.27     14.20 o 
  -1   5  17       82.89       92.36     19.54 o 
   0   5  17     1066.43     1029.64     11.91 o 
   1   5  17      221.79      231.85      9.07 o 
   2   5  17       16.07       18.62      6.15 o 
   3   5  17       21.81       33.90     13.50 o 
   4   5  17        0.10       13.97     13.21 o 
   5   5  17       38.96       39.37     13.56 o 
   6   5  17        0.64       10.94     20.64 o 
  -6   6  17       44.56       44.84     24.40 o 
  -5   6  17       53.97       31.37     13.95 o 
  -4   6  17        2.40        0.21      3.23 o 
  -3   6  17       95.97       97.64     15.07 o 
  -2   6  17      213.57      192.69     15.84 o 
  -1   6  17       12.80        8.64     16.16 o 
   0   6  17       36.82       22.89     13.48 o 
   1   6  17        6.70        9.70      8.21 o 
   2   6  17      606.04      611.56     24.14 o 
   3   6  17        8.10       12.63     21.16 o 
   4   6  17       82.86       48.53     25.30 o 
   5   6  17       68.11       98.63     23.14 o 
   6   6  17        0.01        2.05     17.74 o 
  -6   7  17       47.08       38.58     27.48 o 
  -5   7  17       13.88       11.98     17.33 o 
  -4   7  17       35.97       35.63     15.09 o 
  -3   7  17      220.84      249.01     16.73 o 
  -2   7  17       49.15       20.09     13.08 o 
  -1   7  17        5.76        6.11     15.61 o 
   0   7  17      107.40      117.68     15.54 o 
   1   7  17       58.55       72.26     21.38 o 
   2   7  17      272.01      288.52     22.24 o 
   3   7  17       23.13       20.08     14.64 o 
   4   7  17        3.24       19.67     28.33 o 
   5   7  17       98.27       91.51     23.94 o 
  -6   8  17       15.91        6.30     46.49 o 
  -5   8  17       10.14       18.85     22.89 o 
  -4   8  17        3.05       20.16     17.71 o 
  -3   8  17      160.67      165.85     14.78 o 
  -2   8  17      231.53      208.65     17.41 o 
  -1   8  17       57.11       62.73     16.18 o 
   0   8  17      185.15      155.97     23.31 o 
   1   8  17      327.61      290.44     26.02 o 
   2   8  17      175.50      143.97     22.24 o 
   3   8  17      248.77      231.82     25.77 o 
   4   8  17        0.19       23.21     32.35 o 
   5   8  17       54.37       50.42     38.36 o 
  -5   9  17        1.28        0.25     15.68 o 
  -4   9  17        0.02        1.94     28.20 o 
  -3   9  17        4.45       21.32     18.56 o 
  -2   9  17        7.87       -0.33     10.73 o 
  -1   9  17        0.05        5.78     23.71 o 
   0   9  17        1.26       -8.02     30.02 o 
   1   9  17      174.81      161.87     26.44 o 
   2   9  17       18.43       25.57     26.95 o 
   3   9  17        1.67       -0.76      1.43 o 
   4   9  17        2.15       -6.35     42.80 o 
  -4  10  17       24.97       28.50     48.44 o 
  -3  10  17      161.67      170.43     27.79 o 
  -2  10  17       74.03       75.99     24.91 o 
  -1  10  17       29.56       41.53     22.22 o 
   0  10  17       66.68       44.40     24.66 o 
   1  10  17        0.05        0.65     17.88 o 
   2  10  17        1.43        2.39     28.73 o 
   3  10  17       32.57       31.96     27.89 o 
   4  10  17       19.43       39.14     48.77 o 
  -2  11  17        0.00       13.34     31.56 o 
  -1  11  17       30.64       33.63     30.62 o 
   0  11  17      107.84      117.08     28.16 o 
   1  11  17      262.66      253.13     30.38 o 
   2  11  17       90.87      127.89     47.45 o 
   3  11  17        4.99       15.19     53.94 o 
   1  12  17       39.74       38.93     50.99 o 
  -7   0  18        3.44       17.04     32.96 o 
  -6   0  18      207.70      200.88     25.38 o 
  -5   0  18      322.11      308.59     23.90 o 
  -4   0  18       85.61       73.50     20.21 o 
  -3   0  18       13.71       17.93     15.91 o 
  -2   0  18      626.30      680.33     22.27 o 
  -1   0  18        0.05       14.32     12.77 o 
   0   0  18      977.50      956.11     26.56 o 
   1   0  18      823.94      775.66     26.81 o 
   2   0  18      906.94      895.13      9.92 o 
   3   0  18        6.60        1.07      6.53 o 
   4   0  18      190.93      189.11     21.58 o 
   5   0  18       12.28       10.85     14.56 o 
   6   0  18       21.61       25.34     30.08 o 
   7   0  18       55.64       53.40     39.75 o 
  -7   1  18       25.48       15.21     25.12 o 
  -6   1  18       49.42       37.32     18.54 o 
  -5   1  18      116.72      131.03     31.58 o 
  -4   1  18      351.93      347.15     17.05 o 
  -3   1  18       58.01       63.50      9.58 o 
  -2   1  18      114.62      118.66     11.66 o 
  -1   1  18      385.40      375.77      6.36 o 
   0   1  18       52.25       53.63      3.98 o 
   1   1  18       82.78      108.31      4.80 o 
   2   1  18      167.13      192.69     12.29 o 
   3   1  18     1345.35     1306.56     10.58 o 
   4   1  18        0.02       11.86      8.57 o 
   5   1  18       88.47       92.25      9.95 o 
   6   1  18       57.29       61.98     15.29 o 
   7   1  18        0.03       -2.32     17.95 o 
  -7   2  18      157.82      165.58     26.10 o 
  -6   2  18       23.95       44.98     30.22 o 
  -5   2  18        0.02       -4.55      7.38 o 
  -4   2  18        1.62        0.88      5.60 o 
  -3   2  18       41.91       41.72      6.60 o 
  -2   2  18      654.87      631.61      8.77 o 
  -1   2  18      556.81      535.77      8.64 o 
   0   2  18     1140.95     1177.04     10.89 o 
   1   2  18      458.14      426.11      6.47 o 
   2   2  18      350.26      354.05      7.54 o 
   3   2  18      149.37      146.09     10.02 o 
   4   2  18       53.74       54.78      8.88 o 
   5   2  18       50.25       64.19     14.27 o 
   6   2  18       34.56       52.31     14.25 o 
   7   2  18       43.77       53.09     28.91 o 
  -7   3  18        1.93       -4.93     17.41 o 
  -6   3  18      139.33      140.91     19.86 o 
  -5   3  18       73.95       59.11     12.25 o 
  -4   3  18        0.19        1.24     16.40 o 
  -3   3  18       15.17        2.84     12.16 o 
  -2   3  18      151.80      146.87      6.23 o 
  -1   3  18      598.60      598.10      9.82 o 
   0   3  18      130.76      138.21      5.72 o 
   1   3  18       56.01       61.25      6.41 o 
   2   3  18      212.68      227.75      6.70 o 
   3   3  18        6.24        9.95     10.79 o 
   4   3  18       91.27       84.61     10.12 o 
   5   3  18      154.22      153.44     11.97 o 
   6   3  18       17.53       19.54     19.02 o 
   7   3  18        1.43       -2.44      7.57 o 
  -7   4  18      135.31      108.19     41.13 o 
  -6   4  18       94.31       87.21     20.79 o 
  -5   4  18       19.66       15.94     12.91 o 
  -4   4  18       46.29       38.81     13.92 o 
  -3   4  18        0.31       12.59     10.58 o 
  -2   4  18      431.00      399.31     13.08 o 
  -1   4  18     2766.67     2804.74     32.02 o 
   0   4  18      511.34      488.52     10.04 o 
   1   4  18      133.90      137.49      7.46 o 
   2   4  18     1358.41     1337.15     13.20 o 
   3   4  18        0.21       -3.67      8.84 o 
   4   4  18      199.17      191.10     13.25 o 
   5   4  18       73.25       42.18     12.62 o 
   6   4  18      166.58      166.35     16.06 o 
  -6   5  18       20.09       29.44     18.75 o 
  -5   5  18      504.19      504.02     14.15 o 
  -4   5  18      662.30      715.93     20.40 o 
  -3   5  18       33.03       57.73     11.47 o 
  -2   5  18      537.49      461.85     14.54 o 
  -1   5  18        4.22        8.38      8.39 o 
   0   5  18        0.25        6.32      7.74 o 
   1   5  18     2212.79     2318.37     17.77 o 
   2   5  18      431.23      427.69     10.88 o 
   3   5  18      357.59      346.93     28.01 o 
   4   5  18      104.00      104.37     13.32 o 
   5   5  18        6.73        4.06      7.41 o 
   6   5  18        5.71        8.10     22.19 o 
  -6   6  18        4.77        5.73     25.91 o 
  -5   6  18        1.14        2.79      8.35 o 
  -4   6  18       11.21       15.74     11.29 o 
  -3   6  18      129.11      111.42     22.27 o 
  -2   6  18      238.49      268.05     17.14 o 
  -1   6  18       29.78       27.92     15.10 o 
   0   6  18        0.04        7.53     13.11 o 
   1   6  18     1398.68     1429.43     29.26 o 
   2   6  18       57.22       63.13     12.38 o 
   3   6  18       44.80       38.57     15.93 o 
   4   6  18       77.95       52.89     26.90 o 
   5   6  18        2.57       13.74     23.28 o 
   6   6  18        5.98       -0.64     10.23 o 
  -6   7  18       23.25       18.61     41.16 o 
  -5   7  18       92.81       97.98     19.30 o 
  -4   7  18       37.39       47.26     15.41 o 
  -3   7  18       67.80       65.82     15.87 o 
  -2   7  18        5.74        0.89      4.10 o 
  -1   7  18       33.36        9.66     15.15 o 
   0   7  18        2.58       -2.95      9.03 o 
   1   7  18      454.42      457.30     26.68 o 
   2   7  18      466.92      446.26     24.92 o 
   3   7  18       50.64       55.94     15.08 o 
   4   7  18        4.72        9.75     29.06 o 
   5   7  18        8.39       20.92     24.64 o 
  -5   8  18        0.83        9.61     22.27 o 
  -4   8  18       34.12       37.53     17.73 o 
  -3   8  18      204.88      219.50     16.12 o 
  -2   8  18      235.29      241.98     18.59 o 
  -1   8  18      460.73      444.10     27.17 o 
   0   8  18      381.88      445.06     27.34 o 
   1   8  18      143.06      127.99     24.45 o 
   2   8  18        0.33        0.75      3.95 o 
   3   8  18       46.67       54.28     29.30 o 
   4   8  18       27.04       49.37     32.30 o 
   5   8  18       35.83       38.20     38.69 o 
  -5   9  18       42.04       11.76     50.20 o 
  -4   9  18       72.63       76.24     28.66 o 
  -3   9  18        0.35       11.70     19.14 o 
  -2   9  18        0.42        1.09      9.74 o 
  -1   9  18       22.87       35.96     29.38 o 
   0   9  18       66.68       62.21     27.88 o 
   1   9  18       13.11        3.88     28.68 o 
   2   9  18        0.31        9.08     27.26 o 
   3   9  18       69.83       64.02     29.68 o 
   4   9  18       13.67       17.44     41.91 o 
  -4  10  18        7.99       26.87     50.29 o 
  -3  10  18       35.93       54.56     29.34 o 
  -2  10  18       41.56       57.74     26.53 o 
  -1  10  18       10.79       38.37     36.31 o 
   0  10  18        0.04       23.33     23.77 o 
   1  10  18       11.59        2.83     18.18 o 
   2  10  18      106.14      115.90     25.61 o 
   3  10  18        7.71       13.34     30.70 o 
  -1  11  18       17.80       30.03     28.67 o 
   0  11  18        0.21       24.42     26.77 o 
   1  11  18       22.64       44.99     42.50 o 
   2  11  18        0.00        0.92     49.85 o 
  -7   1  19       56.15       65.67     25.94 o 
  -6   1  19        5.89        0.54     13.43 o 
  -5   1  19      274.80      277.72     18.51 o 
  -4   1  19      160.84      166.32     14.20 o 
  -3   1  19      390.31      392.94     20.97 o 
  -2   1  19      675.11      700.70     17.46 o 
  -1   1  19      170.72      168.68      6.89 o 
   0   1  19       22.67       25.44      4.36 o 
   1   1  19      118.99      126.19      5.69 o 
   2   1  19       36.73       42.27      5.13 o 
   3   1  19      184.01      173.89      9.23 o 
   4   1  19      388.67      367.76     11.29 o 
   5   1  19      459.73      485.99     19.46 o 
   6   1  19      184.35      184.36     13.94 o 
   7   1  19        0.14        5.48     28.30 o 
  -7   2  19      183.05      238.66     25.21 o 
  -6   2  19      425.49      438.63     22.36 o 
  -5   2  19       86.47       79.44     11.45 o 
  -4   2  19       69.37       57.83      7.36 o 
  -3   2  19      169.17      159.26      7.19 o 
  -2   2  19       98.18      101.01      6.03 o 
  -1   2  19      197.84      206.41      5.75 o 
   0   2  19      767.46      801.25     11.43 o 
   1   2  19     1137.00     1079.35      9.22 o 
   2   2  19      951.14      944.24     10.15 o 
   3   2  19      124.71      108.56      9.04 o 
   4   2  19       19.16        8.92     11.25 o 
   5   2  19      223.01      233.12     11.64 o 
   6   2  19        0.47       15.32     14.06 o 
   7   2  19        9.82       14.26     28.94 o 
  -7   3  19       15.76        7.62     37.57 o 
  -6   3  19        2.72       19.08     21.14 o 
  -5   3  19       98.79       86.91     13.04 o 
  -4   3  19        5.54        8.00      8.76 o 
  -3   3  19      380.22      354.74     15.28 o 
  -2   3  19      304.28      263.72      8.56 o 
  -1   3  19       54.80       58.86      6.61 o 
   0   3  19      921.63      911.77      9.52 o 
   1   3  19     1762.37     1772.16     14.13 o 
   2   3  19     1090.71     1101.83     10.81 o 
   3   3  19        1.76        4.32      5.64 o 
   4   3  19       64.78       66.14     10.96 o 
   5   3  19        3.21        9.08      8.30 o 
   6   3  19       11.87        3.90     19.56 o 
   7   3  19       87.09       79.35     44.45 o 
  -7   4  19       15.25       61.02     42.01 o 
  -6   4  19       28.23       48.59     20.71 o 
  -5   4  19       32.18       28.83     14.02 o 
  -4   4  19      175.52      150.70     14.34 o 
  -3   4  19      156.66      172.27     11.53 o 
  -2   4  19        0.96       -0.77      3.25 o 
  -1   4  19      411.23      428.84     10.11 o 
   0   4  19       10.68       21.85      9.12 o 
   1   4  19      526.16      514.32      9.86 o 
   2   4  19     1263.16     1245.42     22.89 o 
   3   4  19       33.50       42.50     11.07 o 
   4   4  19      127.76      113.54     13.05 o 
   5   4  19       97.24       99.53     13.20 o 
   6   4  19       76.73       93.17     18.56 o 
  -6   5  19       14.84       25.38     19.21 o 
  -5   5  19        3.69        4.22      4.91 o 
  -4   5  19      389.58      420.87     18.83 o 
  -3   5  19       28.20       29.11     11.49 o 
  -2   5  19       13.31        0.57      3.63 o 
  -1   5  19      166.58      147.74     16.46 o 
   0   5  19       44.06       38.96      9.23 o 
   1   5  19      850.78      898.16     12.56 o 
   2   5  19      772.89      770.94     15.83 o 
   3   5  19       17.84       17.31     15.32 o 
   4   5  19       67.02       56.10     14.43 o 
   5   5  19        6.37        8.33     11.24 o 
   6   5  19        4.51        4.37     15.19 o 
  -6   6  19       47.22       38.31     27.00 o 
  -5   6  19        0.09       -0.85      4.05 o 
  -4   6  19      188.41      194.00     14.91 o 
  -3   6  19      420.84      399.83     15.85 o 
  -2   6  19      455.81      484.96     19.87 o 
  -1   6  19      297.30      263.83     16.62 o 
   0   6  19       32.60       25.51      9.76 o 
   1   6  19       15.92       25.01     10.65 o 
   2   6  19       11.89       18.47     12.00 o 
   3   6  19       99.11       99.30     15.96 o 
   4   6  19      366.19      360.36     25.07 o 
   5   6  19      165.59      197.04     18.70 o 
   6   6  19       27.42       16.50     40.92 o 
  -6   7  19       17.88      -14.68     42.42 o 
  -5   7  19       39.76       42.16     19.92 o 
  -4   7  19        8.68        6.57     11.34 o 
  -3   7  19      291.10      241.29     29.63 o 
  -2   7  19       30.09       33.03     15.03 o 
  -1   7  19      215.83      201.76     17.53 o 
   0   7  19      264.81      261.60     18.51 o 
   1   7  19       13.22       12.98     12.25 o 
   2   7  19        9.93       13.75     21.08 o 
   3   7  19      125.15      124.41     26.47 o 
   4   7  19       49.33       72.85     29.97 o 
   5   7  19        4.65       14.86     26.83 o 
  -5   8  19       94.31      107.30     22.35 o 
  -4   8  19       79.42       90.05     19.65 o 
  -3   8  19       74.01       64.21     16.68 o 
  -2   8  19       21.94       17.44     19.22 o 
  -1   8  19       43.53       56.14     16.46 o 
   0   8  19       74.03       70.08     16.52 o 
   1   8  19      131.95      150.93     25.09 o 
   2   8  19       35.43       24.18     23.71 o 
   3   8  19       74.78       85.05     31.28 o 
   4   8  19        1.56       27.84     31.10 o 
   5   8  19       13.14       15.18     40.46 o 
  -5   9  19        4.90        1.80     51.00 o 
  -4   9  19        0.12        6.68     27.23 o 
  -3   9  19        1.14       19.65     18.49 o 
  -2   9  19        3.27       20.30     17.18 o 
  -1   9  19       53.55       42.44     20.76 o 
   0   9  19      164.54      173.35     26.65 o 
   1   9  19       19.24       13.56     29.63 o 
   2   9  19       55.59       24.03     29.84 o 
   3   9  19        4.54       24.88     36.12 o 
   4   9  19        2.96        0.90     43.73 o 
  -3  10  19       19.00       19.81     27.69 o 
  -2  10  19       71.56       95.56     24.68 o 
  -1  10  19       15.60       36.56     26.21 o 
   0  10  19       96.32      119.78     24.03 o 
   1  10  19       27.35       33.21     24.39 o 
   2  10  19        2.20       13.17     26.71 o 
   3  10  19       10.72       20.22     31.94 o 
  -1  11  19        5.57       20.23     31.75 o 
   0  11  19       22.79       31.61     29.31 o 
   1  11  19      108.57      120.28     30.89 o 
   2  11  19       30.38       74.46     52.34 o 
  -7   0  20       91.71       87.01     39.42 o 
  -6   0  20       20.35       21.90     27.75 o 
  -5   0  20      310.49      282.11     24.15 o 
  -4   0  20       10.18       24.44     20.52 o 
  -3   0  20      369.31      348.35     24.60 o 
  -2   0  20     1806.52     1863.55     35.47 o 
  -1   0  20     3725.39     3768.46     43.54 o 
   0   0  20     2830.00     2648.01     36.60 o 
   1   0  20     1863.15     1865.35     22.09 o 
   2   0  20       64.19       72.28      9.38 o 
   3   0  20      403.61      334.72     32.61 o 
   4   0  20      216.85      203.47     16.18 o 
   5   0  20       59.33       71.47     18.14 o 
   6   0  20      304.63      328.70     22.79 o 
   7   0  20       72.42       82.89     42.81 o 
  -7   1  20       78.15       84.73     28.16 o 
  -6   1  20       78.29       85.57     37.05 o 
  -5   1  20       92.62       92.13     16.14 o 
  -4   1  20      443.08      457.37     18.42 o 
  -3   1  20      232.32      242.09     15.70 o 
  -2   1  20        0.50       10.03     10.92 o 
  -1   1  20      137.63      136.30      5.21 o 
   0   1  20       21.79       29.78      4.40 o 
   1   1  20       88.90      100.77      5.97 o 
   2   1  20     1258.87     1225.46      9.83 o 
   3   1  20      237.68      237.73      9.74 o 
   4   1  20      380.30      361.40     11.59 o 
   5   1  20        9.62       14.82     10.74 o 
   6   1  20       12.35       22.82     16.54 o 
   7   1  20        2.46        2.19     40.14 o 
  -7   2  20       64.05       88.64     26.60 o 
  -6   2  20       94.98      111.48     20.56 o 
  -5   2  20        5.66       11.03     12.70 o 
  -4   2  20        1.88        1.02     11.69 o 
  -3   2  20       82.78       69.48      8.98 o 
  -2   2  20      311.14      311.40      9.03 o 
  -1   2  20      583.34      586.10     10.07 o 
   0   2  20      191.28      174.69      5.91 o 
   1   2  20       15.14       27.64      5.16 o 
   2   2  20      121.80      111.03      6.80 o 
   3   2  20        3.81       -2.79      5.46 o 
   4   2  20       43.81       36.80      8.98 o 
   5   2  20       17.24       19.21     10.75 o 
   6   2  20       96.37      118.93     16.03 o 
   7   2  20        4.42       11.50     44.62 o 
  -7   3  20       36.32       26.15     37.36 o 
  -6   3  20      247.23      272.48     22.05 o 
  -5   3  20      200.90      211.88     16.34 o 
  -4   3  20       12.10       17.84      8.97 o 
  -3   3  20      223.60      183.14     14.71 o 
  -2   3  20       20.91       23.79      6.25 o 
  -1   3  20      152.27      156.56      6.28 o 
   0   3  20     2046.62     1996.87     13.49 o 
   1   3  20     1040.72     1012.81     10.17 o 
   2   3  20        3.85       10.81      6.24 o 
   3   3  20      815.99      820.12     14.63 o 
   4   3  20      456.62      457.16     13.88 o 
   5   3  20       69.20       60.74     12.91 o 
   6   3  20       64.81       68.75     16.77 o 
   7   3  20       29.62       18.03     45.04 o 
  -6   4  20      101.86      106.78     20.79 o 
  -5   4  20       30.78       16.50     16.19 o 
  -4   4  20        4.97       18.12     15.03 o 
  -3   4  20       31.83       22.96     10.30 o 
  -2   4  20       94.73       76.61     11.12 o 
  -1   4  20       95.72      116.77      8.35 o 
   0   4  20     2656.45     2614.90     20.45 o 
   1   4  20       27.72       37.79      7.28 o 
   2   4  20      495.06      488.15     14.32 o 
   3   4  20       42.40       29.65     11.41 o 
   4   4  20        7.60        0.83      4.77 o 
   5   4  20        0.69        3.88      5.01 o 
   6   4  20       47.36       53.47     18.50 o 
  -6   5  20        0.05        5.68     11.36 o 
  -5   5  20        0.43        4.46     15.60 o 
  -4   5  20      177.30      146.44     12.85 o 
  -3   5  20      202.50      204.75     16.26 o 
  -2   5  20        0.78       -0.75      5.34 o 
  -1   5  20      792.34      783.09     16.54 o 
   0   5  20      744.41      734.21     12.46 o 
   1   5  20      148.98      145.45      8.60 o 
   2   5  20      157.02      153.51     15.01 o 
   3   5  20       81.38       70.62     14.06 o 
   4   5  20        1.05        5.94     11.95 o 
   5   5  20        5.93       14.53     15.05 o 
   6   5  20        5.21       14.58     18.70 o 
  -6   6  20       48.45       60.39     27.89 o 
  -5   6  20        4.92       21.06     14.86 o 
  -4   6  20       34.89       23.33     14.27 o 
  -3   6  20       82.67       60.18     15.48 o 
  -2   6  20      215.43      159.29     12.66 o 
  -1   6  20      116.95      113.16     12.21 o 
   0   6  20      142.42      141.45     10.84 o 
   1   6  20      589.93      634.13     19.23 o 
   2   6  20      160.12      152.15     14.83 o 
   3   6  20       16.02       12.31     14.62 o 
   4   6  20        7.01       17.38     15.29 o 
   5   6  20       26.30       41.87     19.04 o 
   6   6  20        0.75        0.65     14.89 o 
  -6   7  20       17.65       44.65     43.06 o 
  -5   7  20       13.42       28.56     20.04 o 
  -4   7  20        2.27       11.83     15.22 o 
  -3   7  20        2.96       11.60     14.39 o 
  -2   7  20       16.48       43.33     16.86 o 
  -1   7  20        5.27       17.16     16.51 o 
   0   7  20      132.22      121.62     11.84 o 
   1   7  20       19.72       14.63     12.41 o 
   3   7  20        5.97        1.58     27.93 o 
   4   7  20       38.70       22.15     27.99 o 
   5   7  20        0.06       21.67     28.48 o 
  -5   8  20        1.97       18.48     24.97 o 
  -4   8  20      149.68      158.87     17.36 o 
  -3   8  20        6.48        3.94      7.49 o 
  -2   8  20       93.83       83.00     18.56 o 
  -1   8  20       48.64       53.45     20.00 o 
   0   8  20       43.77       47.51     16.18 o 
   1   8  20        1.09        6.55     25.84 o 
   2   8  20       29.47       17.95     24.96 o 
   3   8  20        7.28       24.51     27.90 o 
   4   8  20       14.23       35.56     32.89 o 
  -5   9  20       33.81       11.60     52.83 o 
  -4   9  20      195.20      197.49     24.42 o 
  -3   9  20      141.04      145.88     20.76 o 
  -2   9  20       66.24       77.71     17.88 o 
  -1   9  20       54.40       38.96     21.17 o 
   0   9  20      107.80       76.28     26.31 o 
   1   9  20        7.19       16.27     28.28 o 
   2   9  20       94.18      101.73     30.37 o 
   3   9  20       14.26       37.19     37.02 o 
   4   9  20       49.75       88.10     44.86 o 
  -3  10  20       56.92       61.52     31.51 o 
  -2  10  20       39.12       59.08     28.52 o 
  -1  10  20       70.60       82.92     25.37 o 
   0  10  20      151.54      159.31     26.31 o 
   1  10  20        3.46       -0.70      1.64 o 
   2  10  20        2.97        4.06     35.78 o 
   3  10  20        3.42       -0.16     17.54 o 
  -1  11  20        4.18       15.24     44.57 o 
   0  11  20        0.22       17.35     32.74 o 
   1  11  20        6.82       -0.01     15.96 o 
  -7   1  21        5.18       20.67     28.29 o 
  -6   1  21       52.65       60.44     19.95 o 
  -5   1  21       15.06       19.70     15.60 o 
  -4   1  21       47.23       38.63     14.36 o 
  -3   1  21       33.98       45.96     12.42 o 
  -2   1  21        6.10       15.80     12.60 o 
  -1   1  21      804.36      799.92     24.33 o 
   0   1  21      967.23      996.56      8.37 o 
   1   1  21        3.98        2.88      3.97 o 
   2   1  21      290.83      276.80      6.80 o 
   3   1  21      241.96      213.72      9.98 o 
   4   1  21       49.12       46.14      9.43 o 
   5   1  21      124.81      139.76     12.54 o 
   6   1  21       33.73       29.66     16.82 o 
   7   1  21        0.64        7.17     57.44 o 
  -7   2  21       38.49       47.20     26.64 o 
  -6   2  21      109.94      115.58     19.73 o 
  -5   2  21       50.33       52.90     16.25 o 
  -4   2  21       14.00       18.09     10.72 o 
  -3   2  21       14.37       12.46      2.73 o 
  -2   2  21       89.92      107.83      8.92 o 
  -1   2  21      609.25      561.54     10.32 o 
   0   2  21        1.15       14.20      4.94 o 
   1   2  21      698.08      690.13      7.89 o 
   2   2  21       13.56       22.44      6.32 o 
   3   2  21      138.58      116.59     10.16 o 
   4   2  21       58.74       49.17      9.43 o 
   5   2  21      137.18      130.17     11.06 o 
   6   2  21        3.03        8.64     18.70 o 
   7   2  21       22.27       22.78     43.51 o 
  -7   3  21        7.33       -1.08     71.64 o 
  -6   3  21        3.72      -10.83     24.09 o 
  -5   3  21        0.78       12.42     14.14 o 
  -4   3  21      288.64      284.17     17.06 o 
  -3   3  21      260.65      303.82     30.43 o 
  -2   3  21     1180.13     1177.61     22.56 o 
  -1   3  21      599.02      595.62     10.83 o 
   0   3  21      598.65      607.15      8.87 o 
   1   3  21      296.81      295.90      7.49 o 
   2   3  21      239.63      223.89      7.26 o 
   3   3  21      986.29      948.89     15.38 o 
   4   3  21      418.78      436.96     12.69 o 
   5   3  21      222.46      196.37     13.97 o 
   6   3  21       15.24       19.85     16.30 o 
   7   3  21       11.09        3.41     39.07 o 
  -6   4  21        2.52        7.65     23.36 o 
  -5   4  21      113.59      118.76     17.58 o 
  -4   4  21       49.21       30.74     14.33 o 
  -3   4  21        0.92       -2.16      8.81 o 
  -2   4  21       55.67       34.41     10.32 o 
  -1   4  21     1099.12     1097.69     13.92 o 
   0   4  21      137.61      135.45      8.99 o 
   1   4  21     1078.94     1065.50     21.32 o 
   2   4  21        4.26        9.55      7.04 o 
   3   4  21      156.02      156.62     12.94 o 
   4   4  21       27.71       22.31     12.81 o 
   5   4  21        1.50        2.57      4.82 o 
   6   4  21       65.40       75.03     19.57 o 
  -6   5  21       13.71       22.94     19.91 o 
  -5   5  21        7.39        9.72     14.90 o 
  -4   5  21       66.71       53.29     13.24 o 
  -3   5  21       20.30       29.32     10.78 o 
  -2   5  21       23.26        0.62      5.82 o 
  -1   5  21       25.11       40.50     10.77 o 
   0   5  21      445.83      451.15     14.92 o 
   1   5  21      135.36      138.49      8.60 o 
   2   5  21      738.09      720.42     43.07 o 
   3   5  21      158.97      146.70     21.72 o 
   4   5  21        1.70       14.90     14.69 o 
   5   5  21        0.02        1.84      5.24 o 
   6   5  21       12.68        6.38     19.90 o 
  -6   6  21      154.98      172.15     28.26 o 
  -5   6  21      357.26      368.55     16.44 o 
  -4   6  21        3.46       -0.56     12.68 o 
  -3   6  21        0.52       -0.54      3.74 o 
  -2   6  21        1.73       -0.55     10.58 o 
  -1   6  21      554.77      529.08     15.88 o 
   0   6  21      352.17      386.52     13.52 o 
   1   6  21     2061.94     2116.86     22.95 o 
   2   6  21        0.58       -2.66      6.82 o 
   3   6  21      247.09      237.82     19.21 o 
   4   6  21       35.54       27.81     16.89 o 
   5   6  21        8.25        2.26      7.70 o 
   6   6  21       36.94       51.19     42.97 o 
  -6   7  21        5.09       -2.39     22.50 o 
  -5   7  21      127.19      122.42     18.62 o 
  -4   7  21      168.07      176.85     15.08 o 
  -3   7  21      237.06      257.03     16.24 o 
  -2   7  21     1099.48     1057.45     21.70 o 
  -1   7  21       34.89       36.42     12.09 o 
   0   7  21       15.06       23.89     12.15 o 
   1   7  21      916.57      901.96     32.73 o 
   2   7  21        5.91       -9.08     24.95 o 
   3   7  21       62.61       62.97     23.96 o 
   4   7  21      117.90      139.50     29.25 o 
   5   7  21      164.31      187.41     28.98 o 
  -5   8  21       31.70       51.02     30.13 o 
  -4   8  21       15.15       26.05     16.76 o 
  -3   8  21       17.96        4.31     14.61 o 
  -2   8  21        0.58       15.21     19.94 o 
  -1   8  21        0.47       -4.26     14.08 o 
   0   8  21      213.14      211.62     14.39 o 
   1   8  21      196.08      173.36     24.91 o 
   2   8  21        0.83       -6.72    185.71 o 
   3   8  21        5.08        6.00     31.69 o 
   4   8  21       30.64       10.32     36.95 o 
  -4   9  21       32.34       58.80     22.99 o 
  -3   9  21       79.29       72.54     20.91 o 
  -2   9  21      109.31       96.17     24.36 o 
  -1   9  21       49.41       60.36     19.71 o 
   0   9  21      142.76      113.40     31.40 o 
   1   9  21        7.07       28.39     28.21 o 
   2   9  21        2.28       12.21     30.81 o 
   3   9  21       14.76        0.12     33.88 o 
  -3  10  21        2.92       20.24     46.12 o 
  -2  10  21        3.36       16.63     23.99 o 
  -1  10  21       50.89       45.63     28.11 o 
   0  10  21        0.94        9.27     36.18 o 
   1  10  21      110.46      126.32     37.06 o 
   2  10  21       26.62       39.59     38.19 o 
   3  10  21        5.19        3.86     49.00 o 
   0  11  21       32.87       30.87     46.38 o 
   1  11  21       16.17        7.85     44.58 o 
  -7   0  22      147.46      173.25     39.10 o 
  -6   0  22       90.54       95.74     31.39 o 
  -5   0  22      224.77      236.94     24.03 o 
  -4   0  22     1226.53     1232.64     37.25 o 
  -3   0  22      218.20      200.45     20.53 o 
  -2   0  22        0.18       19.47     14.93 o 
   0   0  22     1647.47     1627.74     21.07 o 
   1   0  22     1285.94     1256.94     20.04 o 
   2   0  22      986.50      916.54     15.58 o 
   3   0  22      396.05      370.08     16.04 o 
   4   0  22      367.29      368.49     18.53 o 
   5   0  22      153.85      172.59     17.46 o 
   6   0  22      234.16      239.52     23.40 o 
  -7   1  22      134.29      159.31     26.67 o 
  -6   1  22       27.52       30.46     21.75 o 
  -5   1  22      171.07      171.63     18.43 o 
  -4   1  22       18.34       16.30     13.49 o 
  -3   1  22      127.63      116.89     14.78 o 
  -2   1  22       94.17       87.61     12.97 o 
  -1   1  22     1864.13     1796.74     28.33 o 
   0   1  22     1124.88     1157.49     12.76 o 
   1   1  22       18.08       15.23      5.94 o 
   2   1  22        1.82       11.15     10.38 o 
   3   1  22      144.45      134.01      9.01 o 
   4   1  22        1.72        2.65      6.18 o 
   5   1  22       33.58       32.82     13.18 o 
   6   1  22       81.52       71.84     17.31 o 
  -7   2  22       31.95       35.28     28.16 o 
  -6   2  22       56.31       64.06     21.53 o 
  -5   2  22        1.52       -0.07      5.28 o 
  -4   2  22      104.31       77.53     12.25 o 
  -3   2  22       49.37       58.56     11.00 o 
  -2   2  22      256.16      238.68      8.94 o 
  -1   2  22      826.54      764.82      9.44 o 
   0   2  22      987.80      943.50     12.73 o 
   1   2  22      401.15      390.72      7.85 o 
   2   2  22      113.93      115.25      6.97 o 
   3   2  22      304.44      299.57     10.94 o 
   4   2  22       10.01       14.52      9.30 o 
   5   2  22       36.46       52.19     11.25 o 
   6   2  22        0.39       15.02     16.94 o 
  -6   3  22        9.43        8.97     30.42 o 
  -5   3  22        9.35       -0.02     14.19 o 
  -4   3  22       34.04       16.24     14.02 o 
  -3   3  22       36.15       45.44     13.29 o 
  -2   3  22      775.62      733.35     10.91 o 
  -1   3  22     1427.20     1320.92     19.44 o 
   0   3  22     1369.43     1329.73     12.09 o 
   1   3  22       53.69       76.06      5.82 o 
   2   3  22       64.91       64.60      6.42 o 
   3   3  22       12.71       16.83     11.46 o 
   4   3  22       11.33       21.97     11.89 o 
   5   3  22       48.43       57.68     13.73 o 
   6   3  22       26.03       50.01     18.47 o 
  -6   4  22      134.72      125.55     23.91 o 
  -5   4  22       97.89       88.34     19.35 o 
  -4   4  22      266.13      250.27     15.01 o 
  -3   4  22       19.74        8.73     11.98 o 
  -2   4  22       92.41       93.08     10.65 o 
  -1   4  22      663.92      663.75     12.19 o 
   0   4  22      273.22      314.40     17.36 o 
   1   4  22        0.94        5.15      5.42 o 
   2   4  22      487.81      488.97      9.61 o 
   3   4  22        0.02       -0.61     12.46 o 
   4   4  22       29.82       26.59     12.54 o 
   5   4  22       27.76       33.18     14.82 o 
   6   4  22       48.66       51.50     19.11 o 
  -6   5  22        0.00       12.18     21.76 o 
  -5   5  22       49.76       47.56     14.86 o 
  -4   5  22       45.46       43.79     13.20 o 
  -3   5  22      203.32      170.86     13.27 o 
  -2   5  22       10.77        5.14     13.40 o 
  -1   5  22        6.97       15.35     10.75 o 
   0   5  22      535.90      503.70     13.16 o 
   1   5  22      264.91      268.07     15.12 o 
   2   5  22      940.93      950.99     45.03 o 
   3   5  22      353.92      361.49     15.99 o 
   4   5  22      288.66      271.44     16.67 o 
   5   5  22        8.37       17.82     16.20 o 
   6   5  22       10.94        3.91     42.28 o 
  -6   6  22       14.68       12.80     41.82 o 
  -5   6  22       21.55       38.80     16.01 o 
  -4   6  22      113.89      124.99     15.00 o 
  -3   6  22       67.62       54.32     15.94 o 
  -2   6  22        0.68       -0.40      1.43 o 
  -1   6  22       42.78       30.39     11.33 o 
   0   6  22      271.20      264.34     12.79 o 
   1   6  22       15.06       25.94      8.72 o 
   2   6  22        3.11       -3.01      8.27 o 
   3   6  22       90.71       88.86     17.15 o 
   4   6  22       24.00       26.12     17.51 o 
   5   6  22       32.04       26.86     20.79 o 
   6   6  22        7.09       15.51     46.18 o 
  -6   7  22        8.61       30.46     45.75 o 
  -5   7  22       31.35       54.65     18.93 o 
  -4   7  22       15.88       17.71     15.03 o 
  -3   7  22       36.67       32.73     14.98 o 
  -2   7  22       10.30       15.39     13.72 o 
  -1   7  22       57.60       53.77     12.12 o 
   0   7  22      166.51      155.54     12.54 o 
   1   7  22       95.58       99.68     21.55 o 
   2   7  22       13.07        2.59     22.97 o 
   3   7  22       82.87       89.91     29.95 o 
   4   7  22        5.91       -3.31     18.03 o 
   5   7  22        2.66       -0.50      7.21 o 
  -5   8  22       10.74       23.22     33.46 o 
  -4   8  22      133.70      140.49     18.82 o 
  -3   8  22       64.66       49.10     17.93 o 
  -2   8  22      280.34      257.23     16.18 o 
  -1   8  22       13.51       14.38     14.97 o 
   0   8  22      441.32      449.94     19.17 o 
   1   8  22      101.81      103.47     24.23 o 
   2   8  22      134.96      125.63     27.11 o 
   3   8  22        6.34       25.42     35.18 o 
   4   8  22        3.97        0.92      1.97 o 
  -4   9  22        3.95       20.33     26.12 o 
  -3   9  22      168.35      172.62     18.43 o 
  -2   9  22       71.26       62.41     18.45 o 
  -1   9  22      136.12      121.83     18.19 o 
   0   9  22       45.29       34.65     32.48 o 
   1   9  22       15.66        8.47     32.04 o 
   2   9  22       18.40       37.23     32.53 o 
   3   9  22       58.76       69.24     40.27 o 
  -3  10  22       21.48       43.93     40.07 o 
  -2  10  22       19.16       25.73     22.91 o 
  -1  10  22       25.63       56.24     28.10 o 
   0  10  22       52.59       55.39     34.03 o 
   1  10  22       40.37       78.30     35.70 o 
   2  10  22       24.23       42.53     39.56 o 
   3  10  22       17.38       36.13     52.39 o 
   0  11  22       23.85       41.33     42.00 o 
   1  11  22       14.23       21.97     44.48 o 
  -7   1  23       22.78       11.24     24.19 o 
  -6   1  23       10.19       23.71     23.26 o 
  -5   1  23        0.26       16.71     18.25 o 
  -4   1  23       52.08       74.32     14.30 o 
  -3   1  23     1312.88     1291.21     25.26 o 
  -2   1  23     3227.43     3228.55     33.77 o 
  -1   1  23     1746.39     1706.47     21.56 o 
   0   1  23     1081.61     1069.83     12.78 o 
   1   1  23      174.55      163.85      7.12 o 
   2   1  23      440.27      396.71     10.70 o 
   3   1  23       51.54       74.55      8.71 o 
   4   1  23      517.38      515.75     13.24 o 
   5   1  23      272.08      282.34     14.89 o 
   6   1  23        1.75       10.50     17.26 o 
  -7   2  23       20.01       54.70     29.27 o 
  -6   2  23       81.07      110.95     20.43 o 
  -5   2  23      254.27      241.48     24.21 o 
  -4   2  23        0.24       13.09     13.96 o 
  -3   2  23      108.59       79.27     10.94 o 
  -2   2  23      433.07      394.56     11.65 o 
  -1   2  23      142.11      126.42      5.75 o 
   0   2  23     1352.21     1336.78     15.03 o 
   1   2  23      832.19      832.80     10.18 o 
   2   2  23      814.28      785.22     10.46 o 
   3   2  23      112.11      114.70      9.23 o 
   4   2  23       55.33       54.77      9.49 o 
   5   2  23      274.60      280.17     13.19 o 
   6   2  23       20.19       22.24     21.33 o 
  -6   3  23        5.25      -17.82     22.07 o 
  -5   3  23      103.02       90.63     17.88 o 
  -4   3  23       12.80       10.25     14.13 o 
  -3   3  23      105.70       81.74     13.55 o 
  -2   3  23       38.16       54.95      6.88 o 
  -1   3  23      170.12      154.09      5.61 o 
   0   3  23      577.76      602.66      8.73 o 
   1   3  23      920.09      912.92     16.14 o 
   2   3  23      137.00      127.90      6.93 o 
   3   3  23       15.34        7.75      9.83 o 
   4   3  23        0.15        9.15     10.68 o 
   5   3  23       63.86       64.33     14.31 o 
   6   3  23       93.85      111.09     19.45 o 
  -6   4  23       22.46       38.51     25.41 o 
  -5   4  23      186.15      188.92     18.44 o 
  -4   4  23       58.41       52.07     11.98 o 
  -3   4  23       47.52       50.11     11.60 o 
  -2   4  23      465.37      426.49      9.48 o 
  -1   4  23        0.64        0.14      2.44 o 
   0   4  23      700.15      695.57     12.13 o 
   1   4  23        7.02        4.26      3.98 o 
   2   4  23        7.38       10.71      7.19 o 
   3   4  23      245.53      211.37     13.79 o 
   4   4  23        2.01        9.65     17.25 o 
   5   4  23       78.51       55.63     15.35 o 
   6   4  23       92.26       96.80     23.82 o 
  -6   5  23        1.75       16.98     26.25 o 
  -5   5  23        1.13        5.54     19.00 o 
  -4   5  23       56.26       48.83     14.94 o 
  -3   5  23      107.61       79.24     13.70 o 
  -2   5  23        4.73        1.89      5.94 o 
  -1   5  23      172.68      169.27      9.90 o 
   0   5  23       94.11       92.88      8.68 o 
   1   5  23      391.62      399.21     13.73 o 
   2   5  23       33.06       42.89     15.16 o 
   3   5  23        7.77       21.46     13.06 o 
   4   5  23       36.47       44.23     15.07 o 
   5   5  23       88.82       87.88     16.62 o 
   6   5  23       71.70       65.70     43.19 o 
  -6   6  23       64.41       43.57     41.95 o 
  -5   6  23      153.23      161.26     16.88 o 
  -4   6  23       34.19       33.36     15.87 o 
  -3   6  23       26.33       23.33     13.56 o 
  -2   6  23      490.60      455.18     19.25 o 
  -1   6  23       62.09       55.00     11.28 o 
   0   6  23        0.43       10.59     10.57 o 
   1   6  23      566.64      568.49     12.55 o 
   2   6  23       24.21       13.54     16.14 o 
   3   6  23      140.63      123.47     17.43 o 
   4   6  23       14.28        4.48     11.51 o 
   5   6  23       52.41       64.08     18.49 o 
  -5   7  23       35.06       46.88     19.60 o 
  -4   7  23        1.33       17.94     18.62 o 
  -3   7  23        1.44       13.86     18.00 o 
  -2   7  23      209.78      197.59     14.77 o 
  -1   7  23      335.71      318.10     15.45 o 
   0   7  23      258.26      253.88     13.27 o 
   1   7  23      215.71      207.59     19.09 o 
   2   7  23        0.07        9.68     25.03 o 
   3   7  23        1.04       -1.30     13.65 o 
   4   7  23        5.70       20.02     38.92 o 
  -5   8  23       36.06       29.78     48.95 o 
  -4   8  23       10.41       22.36     17.86 o 
  -3   8  23       41.92       25.94     18.86 o 
  -2   8  23        3.24        7.47     14.17 o 
  -1   8  23       75.96       77.47     15.29 o 
   0   8  23       48.19       56.64     14.90 o 
   1   8  23        0.72       27.15     27.60 o 
   2   8  23       29.77       32.31     27.58 o 
   3   8  23       22.60       16.66     30.54 o 
   4   8  23        0.20        8.88     43.84 o 
  -4   9  23        1.03       17.24     30.48 o 
  -3   9  23        0.06       24.50     22.42 o 
  -2   9  23       35.84       37.25     19.53 o 
  -1   9  23       20.42       18.78     18.01 o 
   0   9  23        6.00       14.28     29.07 o 
   1   9  23       10.48       16.08     34.08 o 
   2   9  23       10.77       19.42     34.35 o 
   3   9  23        8.62       15.04     41.54 o 
  -3  10  23       29.62       30.49     46.56 o 
  -2  10  23       22.04       31.49     21.56 o 
  -1  10  23       74.63       82.59     35.88 o 
   0  10  23       13.20        4.36     41.29 o 
   1  10  23      156.17      147.47     40.82 o 
   2  10  23       40.00       42.90     42.14 o 
   1  11  23        0.00       40.72     50.50 o 
  -7   0  24       16.01       -2.46     36.45 o 
  -6   0  24        0.49       35.21     29.27 o 
  -5   0  24       17.46       -7.96     19.01 o 
  -4   0  24      333.95      285.66     25.39 o 
  -3   0  24        3.02       -6.93     18.69 o 
  -2   0  24     3786.94     3602.93     51.07 o 
  -1   0  24     2324.33     2332.71     38.93 o 
   0   0  24     1197.96     1115.02     19.49 o 
   1   0  24       11.68       13.61      9.04 o 
   2   0  24      591.03      514.72     13.79 o 
   3   0  24       12.19       27.69     17.82 o 
   4   0  24        0.48        8.08     14.71 o 
   5   0  24       22.61       23.15     19.24 o 
   6   0  24       30.73       51.97     25.42 o 
  -7   1  24       30.67       40.19     29.51 o 
  -6   1  24       14.66       37.59     23.45 o 
  -5   1  24       21.61       13.64     18.38 o 
  -4   1  24       51.39       56.40     15.74 o 
  -3   1  24       13.52       12.64      7.66 o 
  -2   1  24       88.89       96.58     13.98 o 
   0   1  24      854.02      838.71     11.00 o 
   1   1  24        1.08       15.62      6.14 o 
   2   1  24        0.73        3.44      3.54 o 
   3   1  24        6.82        7.59      8.08 o 
   4   1  24       55.07       48.73     11.27 o 
   5   1  24       27.37       30.38     15.06 o 
   6   1  24        9.23       28.62     17.98 o 
  -7   2  24        6.12       10.88     59.14 o 
  -6   2  24       59.64       93.45     22.39 o 
  -5   2  24       62.33       49.67     16.02 o 
  -4   2  24       70.68       69.49     14.86 o 
  -3   2  24       36.25       45.06     13.18 o 
  -2   2  24       39.81       42.61      5.75 o 
  -1   2  24      123.94      147.26      7.66 o 
   0   2  24      721.03      726.91      9.46 o 
   1   2  24      104.03      105.79      6.92 o 
   2   2  24      450.61      445.98      9.06 o 
   3   2  24      125.80      119.93      9.34 o 
   4   2  24      213.16      205.32     11.03 o 
   5   2  24        0.13       17.13      9.83 o 
   6   2  24        9.45        0.28      7.88 o 
  -6   3  24       16.73      -10.86     18.77 o 
  -5   3  24        8.12       12.51     17.79 o 
  -4   3  24       29.75       11.54     16.21 o 
  -3   3  24        2.44        9.61     14.58 o 
  -2   3  24       18.87       15.31      7.16 o 
  -1   3  24      734.26      707.25     10.66 o 
   0   3  24     1716.01     1650.02     15.68 o 
   1   3  24       39.50       46.39      6.48 o 
   2   3  24       49.09       36.88      6.95 o 
   3   3  24      309.15      276.94     11.66 o 
   4   3  24        0.16        0.47      8.37 o 
   5   3  24       91.54      104.88     15.56 o 
   6   3  24       11.48       20.47     19.60 o 
  -6   4  24       18.62       27.32     25.96 o 
  -5   4  24      338.29      317.36     20.52 o 
  -4   4  24      504.83      486.14     17.76 o 
  -3   4  24      267.91      261.70     13.80 o 
  -2   4  24      161.31      142.72      7.86 o 
  -1   4  24      196.52      184.28      9.10 o 
   0   4  24       58.10       58.46      8.09 o 
   1   4  24      252.54      225.28      8.37 o 
   2   4  24       52.03       57.53     10.89 o 
   3   4  24      225.02      197.41     14.44 o 
   4   4  24       68.83       71.27     15.89 o 
   5   4  24        1.03        3.29      8.77 o 
   6   4  24        2.64       20.36     41.24 o 
  -6   5  24       65.61       68.23     23.22 o 
  -5   5  24        0.16        7.47     27.92 o 
  -4   5  24        0.99        2.47      3.28 o 
  -3   5  24      106.52      108.11     13.69 o 
  -2   5  24      508.48      479.21     15.57 o 
  -1   5  24      332.76      334.77     10.57 o 
   0   5  24      718.47      767.34     19.54 o 
   1   5  24      182.03      205.15     13.19 o 
   2   5  24       18.80       15.16     13.38 o 
   3   5  24       35.17       39.57     12.91 o 
   4   5  24      246.20      264.39     16.54 o 
   5   5  24      183.77      197.58     18.24 o 
   6   5  24       27.20       48.16     44.55 o 
  -6   6  24        8.73       -0.61      3.57 o 
  -5   6  24        7.35       12.38     17.65 o 
  -4   6  24       14.70       29.69     17.28 o 
  -3   6  24      188.93      164.13     15.18 o 
  -2   6  24       56.11       46.78     11.72 o 
  -1   6  24        5.25       -0.45      7.03 o 
   0   6  24       84.35      101.61     11.84 o 
   1   6  24      122.76      108.78     18.05 o 
   2   6  24      205.57      193.38     17.56 o 
   3   6  24       85.49       83.89     15.11 o 
   4   6  24       25.12       32.39     17.82 o 
   5   6  24        8.74       19.87     20.12 o 
  -5   7  24        3.51        6.34     10.92 o 
  -4   7  24       16.72       34.81     22.15 o 
  -3   7  24      112.14       93.57     16.87 o 
  -2   7  24       27.84       25.27     14.87 o 
  -1   7  24       52.77       51.79     14.12 o 
   0   7  24       45.53       38.31     13.30 o 
   1   7  24      355.86      371.15     22.94 o 
   2   7  24        1.90       21.12     25.16 o 
   3   7  24       51.89       60.00     28.57 o 
   4   7  24       85.79       89.10     24.95 o 
  -5   8  24       61.24       75.49     51.75 o 
  -4   8  24      155.21      165.74     20.02 o 
  -3   8  24      199.47      204.30     17.96 o 
  -2   8  24        0.10       -1.81     17.30 o 
  -1   8  24        2.88       -3.49      9.90 o 
   0   8  24      326.06      334.04     20.94 o 
   1   8  24      114.31       97.89     29.20 o 
   2   8  24      308.36      287.65     30.40 o 
   3   8  24       66.51       61.36     38.52 o 
   4   8  24      140.69      150.81     27.79 o 
  -4   9  24        1.99       10.60     49.93 o 
  -3   9  24       18.07       14.20     20.18 o 
  -2   9  24       70.72       62.48     21.08 o 
  -1   9  24      266.39      265.69     18.53 o 
   0   9  24       11.42       33.07     32.72 o 
   1   9  24       11.39       10.86     31.82 o 
   2   9  24       13.68       25.81     34.68 o 
   3   9  24        0.06       10.02     37.91 o 
  -3  10  24       54.99       72.36     44.67 o 
  -2  10  24       18.49       11.06     40.92 o 
  -1  10  24        5.19        4.97     38.57 o 
   0  10  24      150.71      181.83     38.75 o 
   1  10  24       26.94       74.68     41.24 o 
  -6   1  25      194.82      203.58     23.06 o 
  -5   1  25        4.92       24.55     17.67 o 
  -4   1  25      182.37      161.78     18.18 o 
  -3   1  25       35.11       33.09      8.49 o 
  -2   1  25       44.11       37.60      8.51 o 
  -1   1  25     5993.85     5860.65     26.72 o 
   0   1  25      621.90      650.59     10.43 o 
   1   1  25      734.84      699.89     11.39 o 
   2   1  25        1.84       10.45      6.24 o 
   3   1  25      224.91      191.29     10.41 o 
   4   1  25        1.74        2.31     13.06 o 
   5   1  25      391.27      432.04     18.40 o 
   6   1  25       31.49       30.36     18.35 o 
  -6   2  25      135.95      186.11     23.23 o 
  -5   2  25      115.92       98.93     18.90 o 
  -4   2  25      248.43      263.05     19.37 o 
  -3   2  25     1958.86     1867.26     37.93 o 
  -2   2  25        1.83        0.91      5.24 o 
  -1   2  25     2803.06     2712.87     17.81 o 
   0   2  25       92.70       85.09      6.27 o 
   1   2  25       22.11       14.71      6.23 o 
   2   2  25     1226.49     1093.71     12.26 o 
   3   2  25      209.68      209.84     10.50 o 
   4   2  25      183.89      162.88     11.42 o 
   5   2  25      224.34      253.90     14.43 o 
   6   2  25        9.12       16.34     24.44 o 
  -6   3  25       68.31       54.42     35.22 o 
  -5   3  25       50.70       51.00     25.77 o 
  -4   3  25        8.52        0.79      7.73 o 
  -3   3  25      805.11      776.06     49.14 o 
  -2   3  25        0.81        7.33      7.21 o 
  -1   3  25       23.09       25.50      4.44 o 
   0   3  25      252.54      247.58      7.06 o 
   1   3  25      118.34      110.58      6.08 o 
   2   3  25       34.81       23.55      6.95 o 
   3   3  25       44.09       53.21     10.38 o 
   4   3  25       22.19       19.10     11.69 o 
   5   3  25       11.04       26.08     16.24 o 
   6   3  25       22.96       25.47     38.46 o 
  -6   4  25        2.55        6.39     35.28 o 
  -5   4  25        1.70       12.67     28.24 o 
  -4   4  25        4.34       10.01     13.69 o 
  -3   4  25      522.18      465.04     16.33 o 
  -2   4  25       34.54       54.98     13.69 o 
  -1   4  25      148.06      138.05      8.83 o 
   0   4  25        2.14        3.09      3.32 o 
   1   4  25      305.88      315.45      8.35 o 
   2   4  25        8.82        9.25      9.70 o 
   3   4  25       87.19       79.77     12.74 o 
   4   4  25      208.45      220.09     14.02 o 
   5   4  25       28.05       44.86     16.53 o 
   6   4  25       75.00       60.15     41.69 o 
  -6   5  25       11.79        0.45     11.73 o 
  -5   5  25        0.00        5.24     22.71 o 
  -4   5  25       18.29        4.12      9.55 o 
  -3   5  25      133.10      102.48     12.80 o 
  -2   5  25      180.92      191.98     14.56 o 
  -1   5  25       42.67       40.95      9.18 o 
   0   5  25       58.74       59.65      8.99 o 
   1   5  25       49.19       51.51      7.99 o 
   2   5  25        1.26        3.60     12.94 o 
   3   5  25       29.79       23.62     15.11 o 
   4   5  25        8.96       14.06     20.58 o 
   5   5  25       58.41       72.76     18.90 o 
  -6   6  25       24.98       46.06     45.12 o 
  -5   6  25       22.21       27.77     20.65 o 
  -4   6  25       57.86       60.23     16.31 o 
  -3   6  25       30.19       32.77     14.42 o 
  -2   6  25        2.56       12.63     12.76 o 
  -1   6  25        9.69       32.59     12.55 o 
   0   6  25       79.03       80.28     11.87 o 
   1   6  25       61.04       52.41     12.22 o 
   2   6  25       80.93       76.76     16.46 o 
   3   6  25       43.25       32.60     16.18 o 
   4   6  25       23.26       36.02     18.32 o 
   5   6  25       17.95       42.47     30.24 o 
  -5   7  25       46.64       57.48     20.82 o 
  -4   7  25       99.02       97.63     19.50 o 
  -3   7  25        0.87        0.00     15.35 o 
  -2   7  25       54.65       52.99     16.22 o 
  -1   7  25      116.03      101.52     14.18 o 
   0   7  25      106.35       98.55     14.05 o 
   1   7  25        4.10       -4.08     14.28 o 
   2   7  25       26.35       42.27     26.75 o 
   3   7  25        3.45       47.56     35.22 o 
   4   7  25       63.31       53.29     25.75 o 
  -5   8  25        0.10       40.93     53.29 o 
  -4   8  25       11.52       21.90     20.39 o 
  -3   8  25       62.88       76.54     20.79 o 
  -2   8  25       64.91       45.73     17.70 o 
  -1   8  25       38.95       45.77     17.03 o 
   0   8  25       20.08       28.05     21.54 o 
   1   8  25        0.09       20.95     27.43 o 
   2   8  25       57.70       51.35     22.99 o 
   3   8  25       16.00       47.93     36.73 o 
   4   8  25       57.61       75.23     39.71 o 
  -3   9  25        6.63        5.01      9.58 o 
  -2   9  25       20.51       31.86     19.70 o 
  -1   9  25       17.15       31.77     20.47 o 
   0   9  25       83.89       95.60     36.76 o 
   2   9  25        0.20        5.64     24.24 o 
  -3  10  25        0.84        9.98     51.82 o 
  -2  10  25       92.24      102.07     31.97 o 
  -1  10  25        1.06       -1.29      6.84 o 
   0  10  25        0.24       22.23     40.72 o 
   1  10  25       41.76       55.22     40.89 o 
  -6   0  26        0.09       -6.51     40.50 o 
  -5   0  26      251.69      265.71     29.59 o 
  -4   0  26      623.48      628.58     30.95 o 
  -3   0  26      117.51      137.82     23.85 o 
  -2   0  26      500.53      506.31     26.13 o 
  -1   0  26      887.35      897.07     28.94 o 
   0   0  26      172.01      163.01     12.38 o 
   1   0  26     1402.88     1236.10     17.81 o 
   2   0  26      137.51      149.40     13.43 o 
   3   0  26     1205.28     1113.62     25.44 o 
   4   0  26      579.79      638.26     37.11 o 
   5   0  26       10.91        0.84     21.68 o 
   6   0  26        2.58       -1.46     10.24 o 
  -6   1  26        4.34       17.27     25.07 o 
  -5   1  26       43.66       57.59     17.52 o 
  -4   1  26       31.95       49.65     17.14 o 
  -3   1  26      170.57      144.58     16.48 o 
  -2   1  26     1394.76     1408.75     30.56 o 
   0   1  26      545.50      545.67     10.29 o 
   1   1  26        0.61       14.10      8.74 o 
   2   1  26      193.51      157.63      7.87 o 
   3   1  26       75.36       64.45      8.86 o 
   4   1  26      187.20      198.88     13.82 o 
   5   1  26       14.66       16.45     17.56 o 
   6   1  26       37.72       37.33     19.71 o 
  -6   2  26      114.49       93.33     22.51 o 
  -5   2  26        0.12       12.67     20.99 o 
  -4   2  26       90.58       78.30     16.59 o 
  -3   2  26      371.33      368.06     19.38 o 
  -2   2  26       26.38       21.43      6.15 o 
  -1   2  26      286.39      297.07      8.60 o 
   0   2  26       14.98       19.13      5.73 o 
   1   2  26      222.03      209.70      7.42 o 
   2   2  26      324.78      302.42      8.71 o 
   3   2  26        3.95       10.57      9.07 o 
   4   2  26       16.68       15.79     11.69 o 
   5   2  26       19.62       26.43     14.68 o 
   6   2  26       44.51       61.77     42.93 o 
  -6   3  26        8.52       25.66     38.89 o 
  -5   3  26       33.27       22.31     31.28 o 
  -4   3  26        3.22       18.04     25.19 o 
  -3   3  26        9.68       20.23     12.58 o 
  -2   3  26      275.77      271.95      9.53 o 
  -1   3  26       94.08       90.58      5.87 o 
   0   3  26      219.78      214.44      7.09 o 
   1   3  26       23.91       17.43      5.26 o 
   2   3  26       14.87       22.92      7.15 o 
   3   3  26      226.75      197.97     12.07 o 
   4   3  26      338.73      355.66     13.45 o 
   5   3  26        3.57        3.52      6.62 o 
   6   3  26      156.77      170.63     39.93 o 
  -6   4  26       53.60       43.15     35.52 o 
  -5   4  26      138.11      139.24     17.58 o 
  -4   4  26      472.15      412.78     16.87 o 
  -3   4  26        2.99        8.00     15.03 o 
  -2   4  26      589.62      546.60     16.47 o 
  -1   4  26       16.91       17.30      8.57 o 
   0   4  26      188.17      178.31     10.62 o 
   1   4  26      103.34       94.07      7.38 o 
   2   4  26       12.35       11.33     10.40 o 
   3   4  26       54.40       43.32     13.53 o 
   4   4  26      290.63      316.32     14.56 o 
   5   4  26       23.25       26.25     17.18 o 
  -6   5  26      102.90      115.59     31.29 o 
  -5   5  26      106.81      104.80     19.49 o 
  -4   5  26       51.90       48.58     15.89 o 
  -3   5  26       83.68       68.25     14.79 o 
  -2   5  26       65.39       78.73     13.94 o 
  -1   5  26      158.33      149.20     10.15 o 
   0   5  26      101.16      101.19      9.52 o 
   1   5  26      687.64      690.80     15.33 o 
   2   5  26      142.34      152.88     11.72 o 
   3   5  26      120.67      109.28     13.99 o 
   4   5  26      172.04      151.56     18.71 o 
   5   5  26        0.97       17.45     20.01 o 
  -6   6  26       11.52       15.97     48.49 o 
  -5   6  26       11.31       29.66     19.38 o 
  -4   6  26        7.21       17.51     18.46 o 
  -3   6  26      113.76      108.32     16.73 o 
  -2   6  26        8.31        6.59     15.59 o 
  -1   6  26       80.73       74.72     13.28 o 
   0   6  26        0.50       -1.35      3.43 o 
   1   6  26       38.89       25.97     16.43 o 
   2   6  26        7.43       29.38     17.77 o 
   3   6  26        0.12        0.29      7.52 o 
   4   6  26        7.44       18.56     21.03 o 
   5   6  26        5.28        5.68     32.50 o 
  -5   7  26        0.46        5.90     25.73 o 
  -4   7  26       67.62       87.38     21.33 o 
  -3   7  26        2.47        4.48      7.77 o 
  -2   7  26        0.77       -5.91     11.25 o 
  -1   7  26        1.25       15.27     13.77 o 
   0   7  26        0.86       10.86     13.27 o 
   1   7  26       11.84       26.56     20.29 o 
   2   7  26       43.94       48.44     32.81 o 
   3   7  26       66.77       71.90     21.46 o 
   4   7  26        4.90       23.09     30.07 o 
  -4   8  26       11.05       29.05     21.54 o 
  -3   8  26      229.76      270.70     21.30 o 
  -2   8  26       48.00       35.40     19.54 o 
  -1   8  26      155.71      176.09     16.92 o 
   0   8  26       43.29       37.07     23.18 o 
   1   8  26        0.62        6.16     36.27 o 
   2   8  26        4.12        4.24     11.62 o 
   3   8  26        6.27       36.38     40.08 o 
  -3   9  26       65.28       68.70     25.57 o 
  -2   9  26        0.09       -2.64     17.98 o 
  -1   9  26      110.68      123.92     25.19 o 
   0   9  26      473.01      488.33     34.47 o 
   1   9  26       96.92       88.53     37.12 o 
   2   9  26        5.19      -17.19     23.21 o 
  -2  10  26        5.78        4.07      7.15 o 
   0  10  26        2.35       10.71     45.23 o 
   1  10  26       43.48       65.29     47.02 o 
  -6   1  27      119.69      109.73     26.48 o 
  -5   1  27       13.22        6.25     18.47 o 
  -4   1  27        0.10       21.49     16.65 o 
  -3   1  27       53.44       56.69     14.40 o 
  -2   1  27     1766.19     1731.59     40.65 o 
  -1   1  27      352.05      361.83     10.86 o 
   0   1  27       12.45       32.26      7.03 o 
   1   1  27      169.28      125.06      8.09 o 
   2   1  27       67.69       44.43      7.49 o 
   3   1  27       24.50       21.53      9.48 o 
   4   1  27      336.39      361.10     15.59 o 
   5   1  27       33.14       49.29     16.48 o 
   6   1  27        5.66        0.96     37.96 o 
  -6   2  27       18.81       10.03     25.72 o 
  -5   2  27        0.00       13.01     17.28 o 
  -4   2  27       33.31       34.81     14.69 o 
  -3   2  27      172.78      172.37     23.43 o 
  -2   2  27      378.65      368.46     13.81 o 
  -1   2  27      940.89      930.18     12.23 o 
   0   2  27      128.24      117.55      6.35 o 
   1   2  27        7.04       11.17      6.39 o 
   2   2  27       34.75       25.38      7.19 o 
   3   2  27       10.69        5.49      6.89 o 
   4   2  27        7.95       22.59     11.88 o 
   5   2  27       59.69       64.45     16.43 o 
  -6   3  27       84.28      125.28     42.14 o 
  -5   3  27      358.22      287.91     32.27 o 
  -4   3  27      187.71      166.98     26.25 o 
  -3   3  27        6.23       15.64     14.80 o 
  -2   3  27      938.69      939.81     24.86 o 
  -1   3  27      143.64      131.90     10.37 o 
   0   3  27      214.23      223.32      7.32 o 
   1   3  27      201.00      217.76      9.05 o 
   2   3  27      192.30      194.55      8.12 o 
   3   3  27       38.88       25.20     11.41 o 
   4   3  27        7.51       23.52     11.90 o 
   5   3  27       76.70       57.69     16.71 o 
  -6   4  27        1.01        8.88     43.26 o 
  -5   4  27        0.60        6.33     18.17 o 
  -4   4  27      240.80      216.19     16.00 o 
  -3   4  27       32.62       28.20     12.45 o 
  -2   4  27      495.58      498.69     21.74 o 
  -1   4  27        0.99        3.80     10.09 o 
   0   4  27       69.01       62.38      8.09 o 
   1   4  27       70.27       64.38      7.63 o 
   2   4  27      110.51      105.37     10.69 o 
   3   4  27      137.45      149.63     18.01 o 
   4   4  27       62.27       73.94     15.05 o 
   5   4  27       54.65       68.02     17.57 o 
  -6   5  27       70.70       57.53     31.28 o 
  -5   5  27      205.02      223.40     19.79 o 
  -4   5  27       88.72       69.52     16.95 o 
  -3   5  27       57.36       46.52     14.35 o 
  -2   5  27       91.84       69.82     12.95 o 
  -1   5  27        0.19        6.49      7.93 o 
   0   5  27      139.77      129.01     10.10 o 
   1   5  27       57.12       51.51     15.62 o 
   2   5  27      106.29      101.36     11.27 o 
   3   5  27        3.77        1.49     12.05 o 
   4   5  27        7.80       20.16     17.92 o 
   5   5  27       10.28       10.32     28.16 o 
  -5   6  27       26.09       41.39     22.89 o 
  -4   6  27      281.59      319.55     18.23 o 
  -3   6  27      269.47      258.67     17.66 o 
  -2   6  27      409.82      447.26     17.22 o 
  -1   6  27      196.55      202.09     13.97 o 
   0   6  27        4.43        1.85      9.15 o 
   1   6  27       29.95       20.44     18.11 o 
   2   6  27      216.22      208.98     19.48 o 
   3   6  27      362.72      375.25     18.38 o 
   4   6  27       87.97       88.39     21.13 o 
  -5   7  27       28.35       35.35     48.46 o 
  -4   7  27       20.43       24.40     20.48 o 
  -3   7  27       13.47        5.78      8.99 o 
  -2   7  27       90.75       75.79     16.50 o 
  -1   7  27       78.01       79.59     15.39 o 
   0   7  27      360.79      377.73     22.52 o 
   1   7  27       80.86       74.94     21.68 o 
   2   7  27      304.88      321.17     31.04 o 
   3   7  27       96.57      106.94     25.91 o 
   4   7  27       25.32       29.08     40.19 o 
  -4   8  27       19.86       33.01     26.21 o 
  -3   8  27       28.33       63.15     22.08 o 
  -2   8  27        4.01       -3.36     17.71 o 
  -1   8  27        0.03       12.21     16.98 o 
   0   8  27       52.51       51.53     21.90 o 
   1   8  27       34.21       27.81     33.02 o 
   2   8  27        0.44       25.13     38.93 o 
   3   8  27        2.87       25.62     42.20 o 
  -3   9  27       16.12        8.57     30.65 o 
  -2   9  27       50.19       69.20     23.43 o 
  -1   9  27        0.73       29.77     29.85 o 
   0   9  27       93.75      123.81     39.29 o 
   1   9  27       16.21       17.35     36.21 o 
   2   9  27       32.06       20.22     30.67 o 
  -2  10  27       58.93       69.58     33.18 o 
   0  10  27       35.34       37.22     41.88 o 
   1  10  27        3.07       38.00     44.28 o 
  -6   0  28       18.13       49.57     40.40 o 
  -5   0  28       20.06       23.05     31.14 o 
  -4   0  28      409.99      401.02     27.50 o 
  -3   0  28      736.91      809.26     34.22 o 
  -2   0  28      377.36      348.55     23.24 o 
  -1   0  28       31.07       58.75     18.77 o 
   0   0  28      763.29      792.22     19.04 o 
   1   0  28      883.75      806.74     16.30 o 
   2   0  28       44.98       31.28     10.79 o 
   3   0  28      342.10      317.66     14.51 o 
   4   0  28      352.29      327.05     21.84 o 
   5   0  28      712.00      744.79     27.70 o 
  -6   1  28       38.68       47.28     27.32 o 
  -5   1  28       59.37       65.73     20.40 o 
  -4   1  28      409.16      402.20     29.21 o 
  -3   1  28        0.43       -0.71     16.14 o 
  -2   1  28      658.84      636.79     15.62 o 
  -1   1  28      325.25      313.78      9.55 o 
   0   1  28      241.32      235.85      8.53 o 
   1   1  28      424.46      432.84     11.42 o 
   2   1  28      297.81      290.40      9.60 o 
   3   1  28      167.48      179.14     10.10 o 
   4   1  28        2.61        8.18      8.28 o 
   5   1  28       57.81       69.42     16.66 o 
  -6   2  28       26.35       47.29     26.93 o 
  -5   2  28        3.38        1.60     15.01 o 
  -4   2  28        0.36        6.15     23.33 o 
  -3   2  28        0.73        4.71     14.30 o 
  -2   2  28      209.14      214.89     10.81 o 
  -1   2  28        7.65        6.81      7.64 o 
   0   2  28       67.02       58.53      7.10 o 
   1   2  28        0.09        0.83      5.02 o 
   2   2  28       84.08       76.00      7.85 o 
   3   2  28        0.36        0.50      5.07 o 
   4   2  28      106.98       86.54     12.39 o 
   5   2  28      112.72      119.69     16.47 o 
  -6   3  28       49.12       43.07     43.44 o 
  -5   3  28       37.79       53.16     29.10 o 
  -4   3  28       75.34       76.51     24.57 o 
  -3   3  28      859.66      883.22     25.43 o 
  -2   3  28       45.25       55.07     15.93 o 
  -1   3  28       36.19       36.94      9.47 o 
   0   3  28     1178.07     1167.58     16.56 o 
   1   3  28      197.02      206.57      7.77 o 
   2   3  28      308.63      306.63      9.10 o 
   3   3  28      523.94      550.46     15.39 o 
   4   3  28       66.58       53.38     12.86 o 
   5   3  28       32.95       31.36     18.16 o 
  -6   4  28      135.95      142.41     41.40 o 
  -5   4  28       32.15       51.29     19.32 o 
  -4   4  28       17.56       17.77     15.88 o 
  -3   4  28      378.68      381.50     17.11 o 
  -2   4  28       57.81       46.78     12.64 o 
  -1   4  28       17.79       16.03     10.25 o 
   0   4  28       82.50       78.65      8.62 o 
   1   4  28        0.10        1.39      7.04 o 
   2   4  28        3.17        6.74      9.80 o 
   3   4  28       41.10       40.68     15.61 o 
   4   4  28      134.46      144.86     15.77 o 
   5   4  28       38.26       45.16     19.25 o 
  -6   5  28       41.53       22.73     49.46 o 
  -5   5  28        0.01        2.20     28.66 o 
  -4   5  28      101.74      101.16     17.36 o 
  -3   5  28       63.78       75.86     14.45 o 
  -2   5  28       36.21       13.67     13.58 o 
  -1   5  28       93.14       94.04     10.15 o 
   0   5  28        5.50        4.07      6.52 o 
   1   5  28       29.29       33.74     12.60 o 
   2   5  28       42.42       43.70     12.64 o 
   3   5  28       83.04       87.63     15.34 o 
   4   5  28        6.37        6.87     23.35 o 
   5   5  28       21.67       27.26     31.28 o 
  -5   6  28       59.12       63.01     23.89 o 
  -4   6  28      192.70      226.30     20.73 o 
  -3   6  28       46.69       49.26     15.60 o 
  -2   6  28       33.62       47.49     15.95 o 
  -1   6  28      112.01      106.90     14.23 o 
   0   6  28        2.75       13.80     11.05 o 
   1   6  28       13.58       -9.67     19.38 o 
   2   6  28        2.89       -1.27      4.41 o 
   3   6  28        4.99       11.75     18.83 o 
   4   6  28        7.57       26.34     21.81 o 
  -5   7  28        3.68       38.27     50.61 o 
  -4   7  28       50.92       73.88     23.87 o 
  -3   7  28       17.04       21.77     19.24 o 
  -2   7  28        0.71       17.76     17.90 o 
  -1   7  28      107.17      115.29     16.15 o 
   0   7  28        0.94        0.07      2.06 o 
   1   7  28        7.18       35.96     31.20 o 
   2   7  28        4.98       21.21     31.64 o 
   3   7  28       52.29       59.19     23.61 o 
   4   7  28        0.45       14.80     40.50 o 
  -4   8  28        0.17      -14.08     24.27 o 
  -3   8  28       19.87        1.76     29.90 o 
  -2   8  28        1.15        6.98     17.95 o 
  -1   8  28       98.75       91.55     19.53 o 
   0   8  28        0.93        1.36     13.80 o 
   1   8  28       26.53       44.10     32.77 o 
   2   8  28        0.31      -14.52     31.61 o 
   3   8  28        7.72       10.02     41.56 o 
  -3   9  28        2.27       10.54     32.58 o 
  -2   9  28      130.86      133.99     24.52 o 
  -1   9  28        9.97       12.57     41.91 o 
   0   9  28       32.20       56.28     39.47 o 
   1   9  28      204.36      224.73     42.08 o 
  -6   1  29       83.32      101.52     26.15 o 
  -5   1  29      122.95      113.64     21.80 o 
  -4   1  29       17.26        6.26     14.07 o 
  -3   1  29       73.38       69.75     16.00 o 
  -2   1  29      199.75      209.72     11.32 o 
  -1   1  29        9.06       17.69      9.18 o 
   0   1  29       76.27       82.66      7.83 o 
   1   1  29      378.16      380.71     10.45 o 
   2   1  29      204.21      180.69      8.92 o 
   3   1  29        0.00       -0.74      7.26 o 
   4   1  29        5.14       13.41     14.30 o 
   5   1  29       36.63       37.52     18.05 o 
  -6   2  29       28.18       35.05     27.48 o 
  -5   2  29        5.30       23.27     21.85 o 
  -4   2  29        9.98       35.87     19.61 o 
  -3   2  29        0.36      -14.83     16.80 o 
  -2   2  29      171.57      169.66     12.82 o 
  -1   2  29      211.76      198.60      8.68 o 
   0   2  29       95.87       86.33      7.73 o 
   1   2  29      215.09      202.83      8.13 o 
   2   2  29      128.78      129.13      8.38 o 
   3   2  29       46.59       47.23     10.75 o 
   4   2  29      199.29      186.38     13.86 o 
   5   2  29        5.67        7.06     17.22 o 
  -5   3  29      175.25      173.00     30.52 o 
  -4   3  29      127.22      143.51     29.27 o 
  -3   3  29     1481.60     1394.94     34.62 o 
  -2   3  29       79.26       79.60     15.85 o 
  -1   3  29        1.81       -1.65      8.36 o 
   0   3  29        5.04       13.52      8.60 o 
   1   3  29       45.47       28.90      7.35 o 
   2   3  29      306.82      288.05     10.80 o 
   3   3  29      395.29      428.53     14.69 o 
   4   3  29       20.21       16.68     13.14 o 
   5   3  29       11.36        6.31      9.44 o 
  -6   4  29        2.36       -8.67     34.49 o 
  -5   4  29      156.28      167.29     25.47 o 
  -4   4  29        9.19       28.54     15.98 o 
  -3   4  29        0.06        8.44     15.73 o 
  -2   4  29      250.42      260.36     15.10 o 
  -1   4  29       61.93       59.38     10.89 o 
   0   4  29      277.66      287.38     12.85 o 
   1   4  29      135.42      141.21      9.99 o 
   2   4  29      237.38      207.64     12.67 o 
   3   4  29      197.60      199.00     15.69 o 
   4   4  29       46.61       50.33     16.95 o 
   5   4  29       27.70       52.34     30.21 o 
  -5   5  29       59.27       77.55     22.36 o 
  -4   5  29      131.80      149.91     18.42 o 
  -3   5  29       57.64       39.51     16.37 o 
  -2   5  29      115.39      127.88     14.62 o 
  -1   5  29       26.18       37.59     10.75 o 
   0   5  29        8.06       19.67     11.84 o 
   1   5  29      106.81      110.67     13.42 o 
   2   5  29      106.95      105.35     13.17 o 
   3   5  29       30.87       29.21     18.45 o 
   4   5  29        7.13       14.37     23.28 o 
  -5   6  29       66.19       48.41     29.98 o 
  -4   6  29        0.47       15.29     19.08 o 
  -3   6  29        9.25        5.85     13.59 o 
  -2   6  29      309.33      337.43     19.08 o 
  -1   6  29      279.02      288.70     15.56 o 
   0   6  29      548.74      574.44     16.99 o 
   1   6  29      113.54      120.38     29.21 o 
   2   6  29       16.36       28.05     16.64 o 
   3   6  29        2.70        7.82     21.30 o 
   4   6  29       12.89        2.76     15.49 o 
  -5   7  29      260.85      312.70     49.02 o 
  -4   7  29       34.85       45.68     21.98 o 
  -3   7  29      195.21      200.27     20.69 o 
  -2   7  29       28.06       24.01     17.10 o 
  -1   7  29      283.85      288.24     16.90 o 
   0   7  29       49.31       44.47     21.30 o 
   1   7  29       12.37       36.64     28.55 o 
   2   7  29       16.66       12.45     37.71 o 
   3   7  29      102.99      107.35     28.85 o 
   4   7  29       16.61       21.55     47.59 o 
  -4   8  29       19.82       30.19     50.02 o 
  -3   8  29        2.33       12.46     25.63 o 
  -2   8  29      107.09      109.89     21.55 o 
  -1   8  29       45.00       61.48     25.00 o 
   0   8  29       63.78       82.83     22.71 o 
   1   8  29        0.28       35.95     37.14 o 
   2   8  29       38.94       45.32     35.36 o 
   3   8  29        5.58       23.84     42.79 o 
  -3   9  29        2.29       10.61     48.81 o 
  -2   9  29       25.32       42.97     31.78 o 
  -1   9  29        7.84       29.52     29.33 o 
   0   9  29        1.17       22.81     40.46 o 
   1   9  29        0.75        3.40     40.45 o 
  -6   0  30       95.10       69.14     44.41 o 
  -5   0  30       16.48       33.20     35.35 o 
  -4   0  30      174.34      190.64     25.38 o 
  -3   0  30       50.47       48.93     22.77 o 
  -2   0  30        2.56        6.75     20.13 o 
  -1   0  30      123.72      113.55     23.25 o 
   0   0  30       19.26       15.84     11.90 o 
   1   0  30      229.71      217.65     12.84 o 
   2   0  30      369.88      340.14     17.26 o 
   3   0  30      175.06      130.22     13.51 o 
   4   0  30      519.61      593.60     24.56 o 
   5   0  30        0.47        3.67     21.90 o 
  -6   1  30       10.75       28.97     27.61 o 
  -5   1  30       31.63       31.58     23.43 o 
  -4   1  30       42.09       37.73     17.65 o 
  -3   1  30       53.62       67.91     15.83 o 
  -2   1  30      173.32      181.14     12.89 o 
  -1   1  30      150.64      146.91      8.73 o 
   0   1  30        2.40       -1.34      3.95 o 
   1   1  30      203.43      178.69      9.64 o 
   2   1  30        9.63       14.00      8.30 o 
   3   1  30        7.79        8.14      8.35 o 
   4   1  30      156.66      177.00     15.25 o 
   5   1  30       19.75       25.32     19.44 o 
  -5   2  30        6.35       13.69     22.60 o 
  -4   2  30       65.92       79.29     25.82 o 
  -3   2  30       23.91       24.93     21.47 o 
  -2   2  30       30.94       36.30     10.82 o 
  -1   2  30      105.80      114.64     11.27 o 
   0   2  30      221.50      221.67      8.76 o 
   1   2  30        5.57        9.51      8.81 o 
   2   2  30       64.99       58.01      8.52 o 
   3   2  30      251.47      236.43     11.54 o 
   4   2  30      210.55      214.84     15.66 o 
   5   2  30      131.38      171.64     19.53 o 
  -5   3  30        3.11       56.31     36.72 o 
  -4   3  30       38.28       45.48     20.68 o 
  -3   3  30       11.93       25.86     17.11 o 
  -2   3  30      339.42      342.12     18.95 o 
  -1   3  30       72.68       70.04     10.87 o 
   0   3  30        0.13       10.00     13.50 o 
   1   3  30       26.27       36.94      7.96 o 
   2   3  30        8.42       14.50      8.99 o 
   3   3  30       30.69       38.52     12.01 o 
   4   3  30       17.49        5.93      5.41 o 
   5   3  30       40.73       61.81     23.33 o 
  -5   4  30      108.82      137.10     25.51 o 
  -4   4  30       22.51       28.27     22.98 o 
  -3   4  30       93.98       88.79     17.54 o 
  -2   4  30       60.28       63.63     17.43 o 
  -1   4  30      574.66      582.34     19.91 o 
   0   4  30       92.36      103.42     11.94 o 
   1   4  30      276.10      269.04     10.15 o 
   2   4  30       44.89       41.59     12.73 o 
   3   4  30       91.17       78.43     17.57 o 
   4   4  30       87.20       86.30     16.76 o 
   5   4  30      114.76      137.42     46.24 o 
  -5   5  30       14.49        9.20     22.71 o 
  -4   5  30      792.89      806.71     23.18 o 
  -3   5  30       45.32       51.66     16.60 o 
  -2   5  30      165.61      161.14     15.25 o 
  -1   5  30      264.01      266.45     15.79 o 
   0   5  30       32.24       37.57     12.57 o 
   1   5  30      215.33      207.89     14.24 o 
   2   5  30      442.09      469.86     15.49 o 
   3   5  30       33.99       34.87     17.62 o 
   4   5  30       22.35       36.88     18.68 o 
  -5   6  30        0.11       13.57     33.64 o 
  -4   6  30       76.16       78.85     23.17 o 
  -3   6  30       29.74       52.25     19.22 o 
  -2   6  30       37.05       52.80     16.25 o 
  -1   6  30       82.37      102.34     15.80 o 
   0   6  30       13.15       22.98     15.04 o 
   1   6  30        6.32        2.05      8.98 o 
   2   6  30       10.04       22.86     17.23 o 
   3   6  30       89.60       79.66     21.12 o 
   4   6  30        0.02        5.40     43.94 o 
  -4   7  30       74.56       74.68     25.54 o 
  -3   7  30       51.90       57.64     19.62 o 
  -2   7  30        3.18        2.58     16.66 o 
  -1   7  30       48.60       60.57     17.61 o 
   0   7  30       92.99       95.13     24.76 o 
   1   7  30        8.66       -0.31      8.21 o 
   2   7  30      118.80      109.96     24.05 o 
   3   7  30       25.26       20.37     26.75 o 
  -3   8  30      119.04      114.18     32.07 o 
  -2   8  30       27.01       35.43     21.60 o 
  -1   8  30       18.79       30.46     28.03 o 
   0   8  30       57.56       46.73     25.88 o 
   2   8  30        0.01       10.42     43.87 o 
   3   8  30       31.66       43.89     45.94 o 
  -2   9  30       36.45       28.18     33.73 o 
  -1   9  30       19.01       42.02     49.46 o 
   0   9  30        2.19       -6.91     24.24 o 
   1   9  30        4.26       11.60     46.95 o 
  -5   1  31      116.81      116.98     24.75 o 
  -4   1  31      182.71      195.74     20.65 o 
  -3   1  31       31.12       41.60     14.89 o 
  -2   1  31       75.34       72.74     10.96 o 
  -1   1  31      163.02      163.31      9.56 o 
   0   1  31       35.87       41.81      8.33 o 
   1   1  31      182.71      191.89      9.84 o 
   2   1  31      395.40      374.13     10.76 o 
   3   1  31      484.71      468.23     13.97 o 
   4   1  31      130.02      137.32     14.78 o 
   5   1  31       30.32       39.87     20.02 o 
  -5   2  31      235.52      249.99     35.11 o 
  -4   2  31       20.69       21.05     27.48 o 
  -3   2  31       37.67       57.29     25.90 o 
  -2   2  31      688.07      697.25     22.88 o 
  -1   2  31      227.28      217.96     12.04 o 
   0   2  31      638.60      649.93     15.27 o 
   1   2  31      575.77      574.81     12.08 o 
   2   2  31      288.25      282.44     11.05 o 
   3   2  31       37.99       39.92     13.15 o 
   4   2  31        5.63        6.62      7.89 o 
   5   2  31        3.89       11.00     23.39 o 
  -5   3  31        0.17       19.24     38.72 o 
  -4   3  31       17.65       26.49     21.52 o 
  -3   3  31      174.56      160.15     18.55 o 
  -2   3  31       65.16       35.87     17.76 o 
  -1   3  31        6.32       -0.29      6.44 o 
   0   3  31        3.66        8.40     10.79 o 
   1   3  31        0.13        4.16      8.85 o 
   2   3  31        0.05       -2.85      4.74 o 
   3   3  31      145.94      161.15     12.23 o 
   4   3  31        2.74        2.08     13.22 o 
  -5   4  31       43.86       53.36     34.38 o 
  -4   4  31       73.66       59.08     31.25 o 
  -3   4  31       51.98       72.30     20.31 o 
  -2   4  31       46.04       36.62     18.34 o 
  -1   4  31      106.58      111.27     13.89 o 
   0   4  31      158.96      160.47     12.58 o 
   1   4  31       40.73       37.34     11.55 o 
   2   4  31       78.01       62.07     13.01 o 
   3   4  31       20.52       30.33     17.08 o 
   4   4  31        0.01       16.97     23.66 o 
  -5   5  31       25.13       -3.05     19.41 o 
  -4   5  31        3.16       22.68     20.61 o 
  -3   5  31      210.23      192.88     17.45 o 
  -2   5  31       65.05       84.56     16.01 o 
  -1   5  31        7.34       28.65     18.31 o 
   0   5  31        9.35       14.67     13.78 o 
   1   5  31       15.90       24.12     19.18 o 
   2   5  31       36.79       43.33     15.00 o 
   3   5  31       52.95       58.29     20.17 o 
   4   5  31        4.89        2.78     10.54 o 
  -4   6  31       15.88       16.45     21.05 o 
  -3   6  31        5.34       -0.67      6.38 o 
  -2   6  31        8.49       25.44     18.45 o 
  -1   6  31       60.33       66.77     17.14 o 
   0   6  31       23.50       20.31     20.27 o 
   1   6  31       18.93       22.88     21.34 o 
   2   6  31        1.59        9.70     17.70 o 
   3   6  31       44.12       48.11     20.77 o 
   4   6  31        7.55       28.73     42.85 o 
  -4   7  31       35.41       59.46     49.32 o 
  -3   7  31       10.55       30.79     23.02 o 
  -2   7  31       50.18       37.01     20.03 o 
  -1   7  31      150.34      141.35     17.53 o 
   0   7  31       23.60       29.14     23.43 o 
   1   7  31       66.97       82.07     34.55 o 
   2   7  31       12.29       21.33     34.00 o 
   3   7  31        3.53        6.87     40.75 o 
  -3   8  31       16.70       32.78     31.77 o 
  -2   8  31       36.24       48.76     24.37 o 
  -1   8  31       11.74       32.11     29.17 o 
   0   8  31       57.65       75.83     26.45 o 
  -5   0  32       14.32       14.76     38.52 o 
  -4   0  32        2.44       21.01     26.56 o 
  -3   0  32       82.49      109.58     22.16 o 
  -2   0  32        3.01       13.29     23.69 o 
  -1   0  32      526.08      513.23     27.81 o 
   0   0  32      225.75      217.07     12.64 o 
   1   0  32       50.72       50.45     11.73 o 
   2   0  32      161.50      150.90     13.55 o 
   3   0  32       68.08       76.32     15.23 o 
   4   0  32      198.41      246.85     24.02 o 
   5   0  32        6.46       -1.38     15.19 o 
  -5   1  32        6.02       15.06     24.86 o 
  -4   1  32       10.44       17.47     20.38 o 
  -3   1  32       92.32       84.78     16.47 o 
  -2   1  32       99.85       95.33     11.91 o 
  -1   1  32       28.21       31.58      9.62 o 
   0   1  32      116.76      119.10      9.13 o 
   1   1  32        0.20        1.17      3.45 o 
   2   1  32        0.04        7.96      9.20 o 
   3   1  32        3.98        2.77      4.23 o 
   4   1  32        7.55        8.63     16.89 o 
   5   1  32       44.98       48.08     32.42 o 
  -5   2  32       84.60       72.81     39.52 o 
  -4   2  32       40.83       25.44     32.42 o 
  -3   2  32       86.11       84.01     19.00 o 
  -2   2  32       66.44       74.37     17.98 o 
  -1   2  32       13.75       14.19     11.92 o 
   0   2  32       16.54       21.51      8.93 o 
   1   2  32       60.37       66.02     10.04 o 
   2   2  32      203.22      210.34     11.02 o 
   3   2  32      429.12      463.28     16.18 o 
   4   2  32       24.05       30.59     16.89 o 
   5   2  32       10.75       10.43     46.38 o 
  -5   3  32       77.43       52.50     37.34 o 
  -4   3  32       12.60       29.28     21.93 o 
  -3   3  32       12.41        0.59     10.74 o 
  -2   3  32       75.94       73.64     16.57 o 
  -1   3  32       10.29       20.95     12.15 o 
   0   3  32        4.00        8.55     10.70 o 
   1   3  32       65.03       44.64     12.19 o 
   2   3  32       35.25       44.24     11.31 o 
   3   3  32       87.70      101.24     13.26 o 
   4   3  32        1.79        5.29     11.85 o 
  -5   4  32       29.28       29.88     28.30 o 
  -4   4  32       15.36       18.14     22.10 o 
  -3   4  32      120.88      172.94     21.28 o 
  -2   4  32        1.89        2.64     18.33 o 
  -1   4  32        4.43       10.72     18.01 o 
   0   4  32      316.30      295.28     13.79 o 
   1   4  32      554.65      559.24     28.81 o 
   2   4  32      222.26      216.65     14.33 o 
   3   4  32      128.60      138.41     18.92 o 
   4   4  32        9.46        7.32     15.05 o 
  -5   5  32        6.16       15.55     42.65 o 
  -4   5  32        3.10       18.77     24.76 o 
  -3   5  32      860.89      853.50     23.30 o 
  -2   5  32      299.93      324.28     22.55 o 
  -1   5  32      232.53      267.05     19.03 o 
   0   5  32        4.69       19.96     19.07 o 
   1   5  32      129.81      126.33     17.13 o 
   2   5  32       22.53       20.94     15.78 o 
   3   5  32      141.48      147.03     20.77 o 
   4   5  32      130.53      132.27     43.37 o 
  -4   6  32        0.67        6.01     20.76 o 
  -3   6  32        7.34       11.47     17.40 o 
  -2   6  32       67.91       79.81     18.63 o 
  -1   6  32       16.73       31.53     18.02 o 
   0   6  32        0.29        5.31     21.93 o 
   1   6  32       21.84       37.17     22.49 o 
   2   6  32        1.12       -2.32     19.81 o 
   3   6  32        1.14       15.44     23.09 o 
   4   6  32       20.29       24.64     49.19 o 
  -3   7  32       51.14       64.61     23.69 o 
  -2   7  32      107.38      112.34     22.21 o 
  -1   7  32        1.44       10.69     26.47 o 
   0   7  32        9.77       53.78     39.75 o 
   1   7  32       13.69       32.02     37.48 o 
   2   7  32        0.21        4.22     42.06 o 
   3   7  32       28.74       25.97     44.95 o 
  -3   8  32        9.18       31.56     46.42 o 
  -2   8  32       18.40       36.41     31.51 o 
  -1   8  32        0.21       25.30     30.54 o 
   0   8  32       48.05       59.60     30.08 o 
  -5   1  33        3.19        5.72     25.80 o 
  -4   1  33       77.95       77.51     21.88 o 
  -3   1  33       10.80       27.77     17.82 o 
  -2   1  33       14.34        9.89     12.34 o 
  -1   1  33      301.67      292.58     15.00 o 
   0   1  33      670.19      659.41     12.71 o 
   1   1  33      299.18      298.87     10.02 o 
   2   1  33      186.34      193.85     10.50 o 
   3   1  33       40.05       43.18     13.36 o 
   4   1  33        3.08       12.41     18.20 o 
   5   1  33       10.49       -4.25     23.87 o 
  -5   2  33      247.85      234.16     42.12 o 
  -4   2  33      218.42      229.53     33.72 o 
  -3   2  33      152.07      148.29     19.20 o 
  -2   2  33        3.24       -2.35     28.26 o 
  -1   2  33       52.73       47.04     12.76 o 
   0   2  33       44.82       39.09     10.70 o 
   1   2  33        1.47       12.84     10.23 o 
   2   2  33      184.64      185.32     10.57 o 
   3   2  33        8.41       14.88     17.61 o 
   4   2  33      185.88      230.06     18.62 o 
   5   2  33        0.72       -5.85     59.82 o 
  -5   3  33       33.67       30.88     26.42 o 
  -4   3  33       52.62       67.02     21.01 o 
  -3   3  33        7.59       14.32     19.93 o 
  -2   3  33      360.97      369.12     20.97 o 
  -1   3  33       21.46       15.45     13.14 o 
   0   3  33      122.52      112.55     11.24 o 
   1   3  33       12.38        3.72      5.35 o 
   2   3  33      297.91      313.21     16.08 o 
   3   3  33      101.81      101.93     13.58 o 
   4   3  33      107.18      107.00     18.93 o 
  -5   4  33       13.96       -2.16     72.71 o 
  -4   4  33        2.46        5.06     28.38 o 
  -3   4  33      193.84      220.91     21.42 o 
  -2   4  33       98.35       99.85     21.01 o 
  -1   4  33       53.45       66.96     17.15 o 
   0   4  33      146.65      166.08     12.06 o 
   1   4  33       23.26       20.47     16.28 o 
   2   4  33        9.91       13.61     17.81 o 
   3   4  33       12.87       19.98     20.10 o 
   4   4  33        7.70       20.50     20.23 o 
  -4   5  33       30.39       60.01     29.16 o 
  -3   5  33       51.76       79.81     22.52 o 
  -2   5  33      142.80      150.53     20.91 o 
  -1   5  33      145.56      142.63     20.88 o 
   0   5  33        0.02        7.31     17.54 o 
   1   5  33       57.44       50.53     17.77 o 
   2   5  33       48.39       56.25     19.50 o 
   3   5  33       69.49       76.62     21.89 o 
   4   5  33       54.17       48.18     43.24 o 
  -4   6  33      112.65      121.52     29.10 o 
  -3   6  33       22.34       41.73     22.31 o 
  -2   6  33        0.07        9.11     19.48 o 
  -1   6  33      256.50      259.95     21.86 o 
   0   6  33       67.97       45.36     37.01 o 
   1   6  33       59.25       66.09     24.17 o 
   2   6  33       60.09       65.60     27.21 o 
   3   6  33        0.00        5.22     32.42 o 
  -3   7  33        8.53        5.10     29.13 o 
  -2   7  33       84.56       88.89     22.87 o 
  -1   7  33        0.13        4.69     26.82 o 
   0   7  33       30.45       57.11     40.11 o 
   1   7  33       10.18        6.01    176.28 o 
   2   7  33      214.44      232.04     29.74 o 
  -1   8  33        0.07        6.17     32.24 o 
  -5   0  34       76.31      101.29     42.08 o 
  -4   0  34      284.88      328.27     32.42 o 
  -3   0  34      130.42      115.62     25.51 o 
  -2   0  34        0.05        7.96     25.45 o 
  -1   0  34       51.01       54.87     15.72 o 
   0   0  34      245.07      239.92     13.60 o 
   1   0  34     1047.17     1091.28     20.96 o 
   2   0  34      635.11      651.93     24.91 o 
   3   0  34      196.16      202.78     17.77 o 
   4   0  34      167.80      234.30     34.00 o 
  -5   1  34        1.76       -1.72     13.64 o 
  -4   1  34        0.01        4.63     20.17 o 
  -3   1  34      305.03      310.10     31.36 o 
  -2   1  34      164.15      154.48     16.93 o 
  -1   1  34      101.06       90.33     13.07 o 
   0   1  34      107.39       97.39      9.77 o 
   1   1  34       29.38       46.74      9.67 o 
   2   1  34        0.10       -2.95      4.37 o 
   3   1  34       27.34       23.01     13.52 o 
   4   1  34       66.31       57.38     19.07 o 
  -5   2  34        0.28       22.45     43.10 o 
  -4   2  34      119.47      148.05     30.91 o 
  -3   2  34      139.78      125.85     21.80 o 
  -2   2  34       60.70       46.73     19.31 o 
  -1   2  34       64.06       58.96     13.42 o 
   0   2  34      219.12      211.33     12.37 o 
   1   2  34      193.07      194.58     11.00 o 
   2   2  34       37.99       35.70     12.63 o 
   3   2  34        3.36        2.76     11.49 o 
   4   2  34       41.93       49.19     19.85 o 
  -5   3  34        0.05       18.25     43.87 o 
  -4   3  34      168.77      175.71     24.98 o 
  -3   3  34      126.26      120.28     20.87 o 
  -2   3  34      277.16      300.05     21.48 o 
  -1   3  34      137.41      129.31     14.16 o 
   0   3  34      250.19      250.26     12.31 o 
   1   3  34       21.13       23.32     14.08 o 
   2   3  34      101.87       98.42     16.57 o 
   3   3  34       39.95       44.66     16.67 o 
   4   3  34       42.49       66.23     20.83 o 
  -4   4  34        3.34       29.08     26.59 o 
  -3   4  34       11.14       28.08     23.46 o 
  -2   4  34       28.49       14.85     19.93 o 
  -1   4  34       83.70       92.82     20.12 o 
   0   4  34       20.27       34.05     14.90 o 
   1   4  34       29.41       24.86     17.41 o 
   2   4  34        0.80       23.62     18.38 o 
   3   4  34      285.32      329.89     20.55 o 
   4   4  34        0.20       14.91     44.68 o 
  -4   5  34      107.59       96.57     28.89 o 
  -3   5  34       18.26       24.09     30.28 o 
  -2   5  34        0.35       22.84     23.58 o 
  -1   5  34       58.49       52.78     21.11 o 
   0   5  34        0.02        5.82     26.37 o 
   1   5  34       27.77       34.59     18.03 o 
   2   5  34      321.59      350.08     20.24 o 
   3   5  34        2.19        8.32     30.09 o 
   4   5  34       27.82       57.55     49.26 o 
  -3   6  34      175.15      183.75     28.11 o 
  -2   6  34        2.25        3.04     19.36 o 
  -1   6  34        0.20        7.42     35.20 o 
   0   6  34        4.03      -10.71     24.04 o 
   1   6  34       34.20       30.14     20.07 o 
   2   6  34        5.40        6.25     35.60 o 
   3   6  34        0.20       -1.52     11.79 o 
  -3   7  34        3.50       12.63     42.64 o 
  -2   7  34       94.07      114.82     23.90 o 
  -1   7  34        1.74      -11.10     43.79 o 
   0   7  34       11.93       27.04     37.95 o 
   1   7  34       25.55       33.02     39.47 o 
   2   7  34        2.62       -7.97     36.04 o 
  -4   1  35       21.59       37.44     23.64 o 
  -3   1  35       61.17       59.39     29.02 o 
  -2   1  35       39.81       33.02     17.30 o 
  -1   1  35       47.19       48.53     11.58 o 
   0   1  35        4.21        7.57      5.94 o 
   1   1  35      266.28      316.15     11.12 o 
   2   1  35       55.37       53.02     11.42 o 
   3   1  35       41.47       48.53     16.44 o 
   4   1  35       33.02       41.23     19.73 o 
  -4   2  35        3.29        4.32     24.71 o 
  -3   2  35      204.52      226.21     23.14 o 
  -2   2  35       44.64       41.47     18.88 o 
  -1   2  35        5.12       10.68     13.18 o 
   0   2  35        2.85        4.07      9.21 o 
   1   2  35        2.38        4.42      7.17 o 
   2   2  35       16.81       25.80     13.20 o 
   3   2  35       23.48       42.15     17.45 o 
   4   2  35       44.51       52.02     24.31 o 
  -4   3  35       65.11       84.43     27.99 o 
  -3   3  35       27.81       25.31     21.76 o 
  -2   3  35      125.34      124.11     21.97 o 
  -1   3  35      482.45      529.92     29.47 o 
   0   3  35       68.69       68.15     13.43 o 
   1   3  35      321.48      324.89     15.14 o 
   2   3  35       39.95       33.04     17.88 o 
   3   3  35       14.83       30.51     17.81 o 
   4   3  35      103.24      104.20     42.76 o 
  -4   4  35      259.78      319.20     28.84 o 
  -3   4  35       25.54       31.83     26.28 o 
  -2   4  35       80.17      100.11     22.55 o 
  -1   4  35        4.91       21.03     19.92 o 
   0   4  35        4.64       13.52     16.71 o 
   1   4  35       71.51       52.98     18.30 o 
   2   4  35       52.15       55.01     18.63 o 
   3   4  35       56.85       60.53     22.41 o 
   4   4  35      205.55      285.77     44.98 o 
  -4   5  35       33.77       35.94     46.08 o 
  -3   5  35       29.73       48.72     25.88 o 
  -2   5  35        1.98       23.06     23.87 o 
  -1   5  35       31.07       35.69     23.36 o 
   0   5  35       31.91       54.73     36.56 o 
   1   5  35        1.72       21.46     19.63 o 
   2   5  35       38.41       70.55     22.59 o 
   3   5  35        4.98        4.24     43.55 o 
  -3   6  35        3.33       13.72     30.92 o 
  -2   6  35       92.95       93.32     28.43 o 
  -1   6  35        0.42       32.63     42.60 o 
   0   6  35       28.97       42.47     37.11 o 
   1   6  35       50.73       46.50     21.73 o 
   2   6  35      194.42      189.49     28.33 o 
  -3   7  35        5.96       25.77     49.48 o 
  -2   7  35       41.06       30.32     43.10 o 
  -1   7  35       49.83       66.25     44.38 o 
   0   7  35      139.01      129.73     39.96 o 
   2   7  35       29.52      -13.79     82.36 o 
  -4   0  36      737.22      890.32     42.61 o 
  -3   0  36      119.39      106.07     31.54 o 
  -2   0  36      656.17      673.39     37.55 o 
  -1   0  36      934.46     1035.13     25.73 o 
   0   0  36      144.23      140.10     14.23 o 
   1   0  36        2.35        7.02     16.62 o 
   2   0  36      113.30      130.40     17.57 o 
   3   0  36      238.50      264.36     24.71 o 
   4   0  36        0.58        8.33     46.15 o 
  -4   1  36        5.56        9.53     35.95 o 
  -3   1  36        4.81       10.15     22.24 o 
  -2   1  36       66.26       64.55     18.79 o 
  -1   1  36       15.34       28.61     13.62 o 
   0   1  36       64.29       69.73     13.51 o 
   1   1  36      300.21      324.81     11.39 o 
   2   1  36       39.78       41.71     12.24 o 
   3   1  36        9.21       20.40     17.45 o 
   4   1  36       19.27       32.81     33.04 o 
  -4   2  36       24.25       12.10     28.44 o 
  -3   2  36       29.47       57.50     23.03 o 
  -2   2  36      127.62      145.73     18.86 o 
  -1   2  36       30.10       32.81     13.05 o 
   0   2  36      185.95      177.12     13.74 o 
   1   2  36       64.98       61.36     14.08 o 
   2   2  36       22.30       40.47     14.19 o 
   3   2  36        7.34        8.29     14.38 o 
   4   2  36        7.93       35.52     46.40 o 
  -4   3  36        2.95       31.71     28.50 o 
  -3   3  36       49.56       62.64     24.76 o 
  -2   3  36       37.58       24.11     20.32 o 
  -1   3  36        0.11        6.35     21.23 o 
   0   3  36        4.64       18.59     14.11 o 
   1   3  36      431.09      467.72     19.05 o 
   2   3  36       30.03       27.22     24.81 o 
   3   3  36      197.69      238.53     22.40 o 
  -4   4  36       49.18       75.28     29.13 o 
  -3   4  36      104.62       76.97     24.35 o 
  -2   4  36       38.07       43.96     25.06 o 
  -1   4  36       57.00       71.16     23.06 o 
   0   4  36      138.91      165.75     17.04 o 
   1   4  36       17.54       13.43     19.11 o 
   2   4  36        1.79       19.71     24.22 o 
   3   4  36        7.60        8.43     22.68 o 
  -3   5  36        1.42       27.80     29.26 o 
  -2   5  36      111.34      106.91     26.75 o 
  -1   5  36       76.59       98.82     24.75 o 
   0   5  36       57.87       78.28     40.10 o 
   1   5  36        6.07       24.41     21.96 o 
   2   5  36        7.26       -0.47     16.66 o 
  -3   6  36       35.18       34.17     44.88 o 
  -2   6  36        0.47       17.56     28.02 o 
  -1   6  36       13.61       32.98     39.33 o 
   0   6  36       19.63       33.46     45.17 o 
   1   6  36        0.00       10.20     23.36 o 
   2   6  36      103.38      165.41     43.43 o 
  -4   1  37      110.02      111.10     40.46 o 
  -3   1  37      126.22      134.27     24.43 o 
  -2   1  37        4.59       14.41     20.67 o 
  -1   1  37       83.77       90.36     13.33 o 
   0   1  37      944.72     1003.75     16.66 o 
   1   1  37       10.96       18.80     12.19 o 
   2   1  37       24.95       27.00     15.09 o 
   3   1  37      380.73      436.10     18.24 o 
   4   1  37       31.97       12.07     46.50 o 
  -4   2  37        1.79        4.34     13.19 o 
  -3   2  37      260.71      297.82     25.59 o 
  -2   2  37      120.76      103.82     22.25 o 
  -1   2  37        0.04       -7.48      9.96 o 
   0   2  37       16.93       23.26     14.70 o 
   1   2  37       52.01       55.27     15.49 o 
   2   2  37       34.82       33.23     16.22 o 
   3   2  37      479.40      546.77     18.97 o 
   4   2  37      159.92      223.66     46.83 o 
  -4   3  37      189.65      188.75     40.96 o 
  -3   3  37       24.65       23.15     28.00 o 
  -2   3  37        6.21       16.33     23.68 o 
  -1   3  37       17.23       26.48     22.26 o 
   0   3  37       15.84        8.19      8.14 o 
   1   3  37        2.04       17.21     19.51 o 
   2   3  37       48.51       56.12     17.92 o 
   3   3  37       81.08       84.98     23.50 o 
  -3   4  37        5.88       27.91     28.09 o 
  -2   4  37       14.30       27.56     23.51 o 
  -1   4  37       24.82       44.87     23.25 o 
   0   4  37       86.10       86.40     19.71 o 
   1   4  37       94.28       78.20     21.07 o 
   2   4  37      157.21      169.10     23.63 o 
   3   4  37        8.91       16.63     44.62 o 
  -3   5  37        5.57       15.10     44.51 o 
  -2   5  37        0.25       26.62     27.15 o 
  -1   5  37       30.62       44.42     36.63 o 
   0   5  37       43.45       77.78     35.25 o 
   1   5  37       10.24        7.58     26.08 o 
   2   5  37       20.24       16.19     24.71 o 
  -3   6  37        6.05       35.48     45.13 o 
  -2   6  37        4.34      -10.34     26.32 o 
  -1   6  37       18.03        6.66     43.57 o 
   0   6  37       70.71       47.46     46.47 o 
   1   6  37       28.24       50.66     42.13 o 
   2   6  37       39.02       35.68     44.93 o 
  -4   0  38        1.29       -3.71     83.29 o 
  -2   0  38       49.11       73.58     36.19 o 
  -1   0  38        6.09       13.81     21.33 o 
   0   0  38        0.80        6.32     20.13 o 
   1   0  38      109.56      137.50     17.93 o 
   2   0  38      240.64      277.54     19.20 o 
   3   0  38        8.90       11.28     26.97 o 
  -4   1  38        3.14       35.34     43.29 o 
  -3   1  38       40.41       23.32     26.80 o 
  -2   1  38       30.37       29.70     18.10 o 
  -1   1  38       60.21       58.70     17.66 o 
   0   1  38       46.28       60.66     12.88 o 
   1   1  38       75.51       72.95     14.57 o 
   2   1  38       31.17       62.17     15.17 o 
   3   1  38      147.29      157.25     20.86 o 
   4   1  38        6.73       21.82     49.92 o 
  -4   2  38        1.29       32.99     41.12 o 
  -3   2  38       46.26       68.70     27.79 o 
  -2   2  38       32.89       45.33     23.49 o 
  -1   2  38      174.49      168.78     18.54 o 
   0   2  38        3.04       25.72     15.07 o 
   1   2  38       19.65       19.64     14.36 o 
   2   2  38       62.49       69.44     17.56 o 
   3   2  38      123.23      199.98     30.45 o 
  -3   3  38        5.33       16.20     27.82 o 
  -2   3  38        1.48       14.49     38.59 o 
  -1   3  38        0.42        9.03     19.21 o 
   0   3  38      193.85      205.73     16.79 o 
   1   3  38        3.86       17.87     25.77 o 
   2   3  38      138.71      162.19     18.34 o 
   3   3  38      232.24      222.08     41.49 o 
  -3   4  38       50.71       72.99     30.41 o 
  -2   4  38      207.00      210.99     28.19 o 
  -1   4  38      112.47      120.54     25.43 o 
   0   4  38        8.98       33.57     26.21 o 
   1   4  38       10.71        9.09     25.31 o 
   2   4  38       88.89       63.75     24.56 o 
  -3   5  38       22.41       20.17     42.98 o 
  -2   5  38        1.23        8.26     18.61 o 
  -1   5  38       33.93       23.38     45.74 o 
   0   5  38      161.61      179.30     45.02 o 
   1   5  38      166.61      164.75     23.11 o 
   2   5  38      203.01      234.70     41.36 o 
  -3   1  39       68.61       68.61     28.24 o 
  -2   1  39       13.94       17.03     24.28 o 
  -1   1  39      234.35      248.53     19.01 o 
   0   1  39       47.05       40.35     14.16 o 
   1   1  39       35.67       31.83     15.18 o 
   2   1  39      967.44     1123.88     25.97 o 
   3   1  39        0.78       17.11     30.31 o 
  -3   2  39      107.45      102.10     27.89 o 
  -2   2  39        0.10       -7.28      8.48 o 
  -1   2  39      254.24      248.28     18.56 o 
   0   2  39      278.27      267.19     16.41 o 
   1   2  39       21.79       20.66     17.58 o 
   2   2  39       58.19       84.27     19.36 o 
   3   2  39       11.03       16.17     43.02 o 
  -3   3  39       75.69       60.26     29.97 o 
  -2   3  39        3.51       10.31     28.22 o 
  -1   3  39       68.17       86.41     21.07 o 
   0   3  39       45.23       44.99     17.46 o 
   1   3  39        2.25       10.49     22.14 o 
   2   3  39       17.14       15.21     17.85 o 
  -3   4  39       13.16       21.39     44.85 o 
  -2   4  39        5.19       20.25     29.08 o 
  -1   4  39        1.63        1.00     14.28 o 
   0   4  39       70.07       61.07     28.72 o 
   1   4  39       17.82       20.10     23.89 o 
   2   4  39        1.11        4.57     11.16 o 
  -2   5  39        4.06       30.74     42.97 o 
   0   5  39       71.82       77.22     30.91 o 
   1   5  39        4.26       18.97     30.80 o 
   2   5  39       31.02       46.01     45.08 o 
  -3   0  40        4.26       36.33     43.43 o 
  -2   0  40      541.03      543.93     38.86 o 
  -1   0  40       14.58       25.50     24.70 o 
   0   0  40       10.79        9.26     24.48 o 
   1   0  40        0.30        9.61     25.66 o 
   2   0  40      147.57      202.27     28.32 o 
   3   0  40      126.84      110.03     45.84 o 
  -3   1  40       13.50       40.80     28.93 o 
  -2   1  40        3.58       28.26     25.51 o 
  -1   1  40        0.03        9.36     20.39 o 
   0   1  40       33.86       15.90     11.76 o 
   1   1  40      207.20      228.65     16.48 o 
   2   1  40        1.98       15.83     20.05 o 
   3   1  40      109.86      135.82     49.55 o 
  -3   2  40       13.20       31.12     38.99 o 
  -2   2  40        2.50        4.24    417.26 o 
  -1   2  40        0.68       15.34     31.46 o 
   0   2  40       79.99       87.89     18.22 o 
   1   2  40        9.58       24.91     18.48 o 
   2   2  40        1.35        2.42      5.75 o 
  -3   3  40        1.25       -0.66      4.63 o 
  -2   3  40        1.48      -14.13     61.38 o 
  -1   3  40       72.81       89.13     22.20 o 
   0   3  40       50.30       52.51     22.55 o 
   1   3  40      425.91      493.82     37.28 o 
   2   3  40        6.89        4.98     10.10 o 
  -3   4  40        0.00        3.63     47.53 o 
  -2   4  40       70.34       70.92     41.73 o 
  -1   4  40       98.81       97.38     27.62 o 
   0   4  40       14.50       18.93     28.31 o 
   1   4  40       32.07       32.05     25.57 o 
   2   4  40        9.16       16.20     46.09 o 
   0   5  40       23.53       35.67     41.24 o 
  -2   1  41       18.33       12.25     25.86 o 
  -1   1  41        0.77        3.72      9.47 o 
   0   1  41       23.32       27.86     18.63 o 
   1   1  41      132.85      144.99     17.49 o 
   2   1  41        9.94       35.40     21.70 o 
  -3   2  41        0.12       16.89     46.42 o 
  -2   2  41       22.46       27.14     23.85 o 
  -1   2  41        0.75       -0.95      4.49 o 
   0   2  41       65.89       62.96     16.81 o 
   1   2  41      236.31      250.71     20.00 o 
   2   2  41        8.09       30.87     25.57 o 
  -2   3  41      315.09      312.18     42.95 o 
  -1   3  41        3.14       13.27     22.69 o 
   0   3  41       11.11       14.05     38.15 o 
   1   3  41      175.68      221.49     29.97 o 
   2   3  41        0.89        6.38     33.13 o 
  -2   4  41       31.24       41.49     45.35 o 
  -1   4  41      111.11      125.71     43.36 o 
   0   4  41       26.66       22.89     42.39 o 
   1   4  41        9.05       25.25     32.86 o 
  -2   0  42       22.04       27.80     37.88 o 
  -1   0  42      236.48      182.74     44.48 o 
   0   0  42      124.66       92.81     29.07 o 
   1   0  42       19.10        9.62     28.87 o 
  -2   1  42       16.44       37.60     27.73 o 
  -1   1  42      101.91      104.00     23.17 o 
   0   1  42        4.04       17.74     19.69 o 
   1   1  42       71.72      106.87     22.99 o 
   2   1  42      230.25      245.90     34.18 o 
  -2   2  42       14.71       33.84     46.79 o 
  -1   2  42        5.13        0.12      5.21 o 
   0   2  42       10.45       22.25     23.85 o 
   1   2  42        0.03        0.19      5.32 o 
   2   2  42       86.56       99.17     35.62 o 
  -2   3  42       40.66       47.12     31.87 o 
  -1   3  42      147.75      144.03     45.76 o 
   0   3  42       90.36      109.80     43.20 o 
   1   3  42       38.74       37.51     32.63 o 
  -1   4  42       39.35       37.54     47.86 o 
   0   4  42      187.17      208.99     48.65 o 
  -1   1  43       31.39       31.35     31.73 o 
   0   1  43       13.68       15.89     21.37 o 
   1   1  43       76.12       99.39     25.49 o 
  -1   2  43       59.14       62.29     31.13 o 
   0   2  43        3.25       17.96     32.60 o 
   1   2  43       60.87       67.38     32.65 o 
  -2   3  43      129.42      159.57     47.62 o 
  -1   3  43       43.41       42.12     48.98 o 
   0   3  43      107.82      129.43     48.52 o 
   1   3  43        5.36        4.06     51.52 o 
   0   0  44       11.76       38.87     33.65 o 
   1   0  44       10.15       12.45     53.57 o 
  -1   1  44       37.52       30.58     45.48 o 
   0   1  44       76.31       77.74     32.96 o 
  -1   2  44        1.24       17.50     47.43 o 
   0   2  44       25.30       24.49     44.74 o 
                                                 
